# Supplementary material for: Diaqua­bis(N,N-diethyl­nicotinamide-κN 1)bis­[4-(dimethyl­amino)benzoato-κO]nickel(II)
Source: Acta Crystallogr Sect E Struct Rep Online. 2009 Jul 31;65(Pt 8):m1015–6. doi: 10.1107/S1600536809030098 (PMC2977174; doi:10.1107/S1600536809030098)
Supplement: Supplementary file 2 [file e-65-m1015-Isup2.hkl]

#
# h,k,l, Fc-squared, Fo-squared, sigma(Fo-squared) and status flag
#
data_I
_shelx_title ' o1a in P 21/c'
_shelx_refln_list_code          4
_shelx_F_calc_maximum      182.66
_exptl_crystal_F_000       828.00
_reflns_d_resolution_high  0.7482
 
loop_
 _symmetry_equiv_pos_as_xyz
 'x, y, z'
 '-x, y+1/2, -z+1/2'
 '-x, -y, -z'
 'x, -y-1/2, z-1/2'
 
_cell_length_a     6.5081
_cell_length_b    20.3157
_cell_length_c    14.7235
_cell_angle_alpha  90.000
_cell_angle_beta   98.487
_cell_angle_gamma  90.000
 
_shelx_F_squared_multiplier     1.000
 
loop_
 _refln_index_h
 _refln_index_k
 _refln_index_l
 _refln_F_squared_calc
 _refln_F_squared_meas
 _refln_F_squared_sigma
 _refln_observed_status
   1   0   0     4988.02     5111.49     75.34 o
   2   0   0     2375.18     2645.32     51.25 o
   3   0   0     8318.66     8603.78    115.53 o
   4   0   0      812.64      786.87     12.79 o
   5   0   0     7792.16     7290.15    132.81 o
   6   0   0     1160.00     1172.30     32.24 o
   7   0   0      411.45      340.96     19.47 o
   8   0   0      783.32      725.02     28.73 o
   1   1   0     5223.03     5553.93     75.10 o
   2   1   0     1799.58     2033.16     18.91 o
   3   1   0     1482.96     1695.62     20.07 o
   4   1   0        0.01        4.34      1.47 o
   5   1   0       34.86       33.25      5.75 o
   6   1   0        1.19       -5.63      5.63 o
   7   1   0        7.44        5.83      6.20 o
   8   1   0       20.45       31.78      8.01 o
   0   2   0     6382.58     6637.77     86.84 o
   1   2   0    16335.37    16085.83    129.33 o
   2   2   0    13415.07    13815.06    250.80 o
   3   2   0     3733.69     3753.77     40.45 o
   4   2   0      950.99      961.68     13.14 o
   5   2   0     2890.45     2794.61     40.52 o
   6   2   0     1948.14     1853.96     37.83 o
   7   2   0       69.29       59.85      7.89 o
   8   2   0      552.83      474.18     16.71 o
   1   3   0     6528.30     6496.72     41.73 o
   2   3   0     1249.28     1394.85     15.79 o
   3   3   0     1924.32     2103.81     20.27 o
   4   3   0     2167.87     2187.11     34.28 o
   5   3   0      580.98      612.69     22.73 o
   6   3   0      327.06      318.43     11.62 o
   7   3   0       18.46       13.91      6.76 o
   8   3   0       51.66       54.11      8.69 o
   0   4   0    24413.15    22616.26    291.65 o
   1   4   0      159.45      155.44      3.57 o
   2   4   0       79.23       88.02      1.73 o
   3   4   0     6689.04     6986.25     56.35 o
   4   4   0     2203.14     2193.76     22.09 o
   5   4   0     2257.86     2251.05     43.34 o
   6   4   0      289.67      243.77     10.61 o
   7   4   0       80.32       72.64      8.01 o
   8   4   0      116.28       98.74      9.93 o
   1   5   0     1391.09     1329.14     10.83 o
   2   5   0        2.59        2.75      0.70 o
   3   5   0        6.20        8.03      1.29 o
   4   5   0       57.79       45.72      3.06 o
   5   5   0       10.62       10.04      3.56 o
   6   5   0      214.24      175.05     10.85 o
   7   5   0        5.23        4.90      6.43 o
   8   5   0       16.44       17.90      8.34 o
   0   6   0      393.34      422.30     11.42 o
   1   6   0      819.89      780.01      6.54 o
   2   6   0     3828.33     3820.63     28.18 o
   3   6   0     3279.54     3421.14     28.55 o
   4   6   0     1551.02     1535.85     19.47 o
   5   6   0      724.34      723.57     10.71 o
   6   6   0       97.24       92.44      9.42 o
   7   6   0      141.82      127.36      9.74 o
   8   6   0      102.93       94.00      9.35 o
   1   7   0     2038.29     1912.50     13.70 o
   2   7   0       83.72      123.34      2.94 o
   3   7   0        0.28        0.22      0.88 o
   4   7   0        3.82        5.84      3.34 o
   5   7   0        0.07        0.87      3.97 o
   6   7   0      151.25      144.73      9.26 o
   7   7   0      160.53      142.04      9.35 o
   8   7   0       11.26       17.32     10.06 o
   0   8   0     4391.27     4226.52     44.20 o
   1   8   0     6735.47     6919.11     47.05 o
   2   8   0     2849.01     2853.05     21.57 o
   3   8   0      137.35       84.71      2.26 o
   4   8   0      528.40      520.94      9.95 o
   5   8   0     1539.55     1526.50     24.79 o
   6   8   0      656.41      623.52     15.78 o
   7   8   0       13.16       31.15      6.88 o
   8   8   0       69.06       78.67      9.50 o
   1   9   0     3859.51     4167.62     28.84 o
   2   9   0      209.14      217.10      5.55 o
   3   9   0       21.63       27.06      1.51 o
   4   9   0        4.01        6.62      2.67 o
   5   9   0      138.41      131.29      5.21 o
   6   9   0       87.78       85.10      7.59 o
   7   9   0      103.46      114.09      9.00 o
   8   9   0        2.70        9.57      7.26 o
   0  10   0     7945.07     8360.41     86.15 o
   1  10   0     4178.89     4292.17     29.78 o
   2  10   0       60.32       32.49      1.65 o
   3  10   0        7.38        4.30      1.33 o
   4  10   0     1453.76     1401.27     18.62 o
   5  10   0     1342.79     1302.82     15.91 o
   6  10   0      146.48      160.53      8.86 o
   7  10   0       91.60       97.75      8.41 o
   1  11   0     2482.04     2685.61     19.23 o
   2  11   0       38.76       34.85      1.76 o
   3  11   0      154.88      176.25      3.76 o
   4  11   0      311.73      307.99      6.49 o
   5  11   0      173.31      173.54      5.85 o
   6  11   0      160.34      164.90      7.20 o
   7  11   0        0.36        0.54      5.90 o
   0  12   0       70.24       83.07      2.79 o
   1  12   0     3047.99     3048.03     21.77 o
   2  12   0     2980.98     2990.32     25.31 o
   3  12   0       49.25       28.07      1.75 o
   4  12   0      206.22      217.70      5.74 o
   5  12   0      481.19      510.58      9.04 o
   6  12   0     1008.96      980.47     17.09 o
   7  12   0       70.51       70.20      8.62 o
   1  13   0      220.77      231.39      3.77 o
   2  13   0      269.99      270.19      3.94 o
   3  13   0      130.58      122.42      3.09 o
   4  13   0       14.45       21.81      3.02 o
   5  13   0        2.37        0.05      3.01 o
   6  13   0      411.73      406.81     16.27 o
   7  13   0       49.74       60.69     16.12 o
   0  14   0      744.61      787.06     10.63 o
   1  14   0     2797.15     2747.08     23.61 o
   2  14   0     1447.55     1378.19     12.01 o
   3  14   0      227.39      212.06      4.91 o
   4  14   0     2200.87     2251.64     23.44 o
   5  14   0      443.30      450.36      8.62 o
   6  14   0       36.68       40.14      6.64 o
   7  14   0      365.17      313.51     20.75 o
   1  15   0      200.15      215.84      4.34 o
   2  15   0       26.90       30.73      1.88 o
   3  15   0      261.70      302.28      9.26 o
   4  15   0       42.93       39.01      3.21 o
   5  15   0       36.70       34.66      4.86 o
   6  15   0       71.90       75.09      7.73 o
   7  15   0        3.64      -10.85     10.85 o
   0  16   0      414.80      377.04     15.32 o
   1  16   0     3065.02     3148.47     30.79 o
   2  16   0     1481.48     1517.26     16.53 o
   3  16   0      751.86      772.18     15.48 o
   4  16   0     1531.73     1504.44     24.56 o
   5  16   0      571.52      564.13     12.19 o
   6  16   0      897.13      907.95     50.28 o
   1  17   0       12.06       13.71      4.27 o
   2  17   0        2.67        5.49      4.22 o
   3  17   0        1.41       -0.30      3.23 o
   4  17   0      157.80      131.03      7.64 o
   5  17   0        4.73        0.10      4.33 o
   6  17   0       78.48       76.12      8.18 o
   0  18   0     1473.15     1435.36     34.80 o
   1  18   0      512.99      554.39     13.52 o
   2  18   0      816.34      809.61     16.95 o
   3  18   0      882.70      794.94     25.54 o
   4  18   0     1462.95     1481.02     38.95 o
   5  18   0      469.18      476.06     21.55 o
   6  18   0       36.31       34.16      9.90 o
   1  19   0      113.73      107.80      7.00 o
   2  19   0       92.60       70.43      5.95 o
   3  19   0      982.08      912.11     28.41 o
   4  19   0      158.78      150.37     12.77 o
   5  19   0        5.06       -4.47      8.30 o
   6  19   0       54.24       75.98     11.81 o
   0  20   0      349.72      358.20     16.28 o
   1  20   0      941.91      897.78     23.78 o
   2  20   0      288.64      251.78     12.77 o
   3  20   0      407.25      419.50     19.16 o
   4  20   0      249.49      264.66     16.60 o
   5  20   0       44.00       53.00     10.54 o
   1  21   0        0.94       -3.89      4.62 o
   2  21   0      196.10      169.53      9.22 o
   3  21   0      158.85      147.18     13.09 o
   4  21   0      304.95      348.31     19.79 o
   5  21   0       77.65       78.86     12.45 o
   0  22   0      331.34      313.19     17.24 o
   1  22   0      832.74      775.57     18.04 o
   2  22   0      537.48      543.14     15.48 o
   3  22   0      293.73      272.00     17.24 o
   4  22   0      369.66      388.53     21.39 o
   5  22   0       83.04       79.81     12.13 o
   1  23   0        4.04        7.12      5.82 o
   2  23   0       43.75       29.69     10.22 o
   3  23   0       16.16       25.22      9.58 o
   4  23   0      221.99      246.46     17.56 o
   0  24   0      799.83      724.07     25.54 o
   1  24   0      574.80      545.06     15.53 o
   2  24   0      307.83      322.45     19.47 o
   3  24   0      527.65      476.96     22.67 o
   4  24   0      604.08      616.48     26.50 o
   1  25   0       77.18       89.37      8.24 o
   2  25   0        0.03       -8.62      8.62 o
   3  25   0       84.47      103.44     13.09 o
   0  26   0       76.69       86.52     11.81 o
   1  26   0      786.24      818.83     20.75 o
   2  26   0      261.54      240.08     17.88 o
  -8   1   1      142.37      124.65     10.04 o
  -7   1   1      341.80      313.51     12.64 o
  -6   1   1      501.91      473.85     15.96 o
  -5   1   1        3.66        5.75      4.51 o
  -4   1   1     1414.94     1368.06     13.33 o
  -3   1   1      251.15      235.12      4.26 o
  -2   1   1      121.87       96.74      1.93 o
  -1   1   1        4.79        9.65      0.74 o
   0   1   1     7036.14     7041.77    131.85 o
   1   1   1     8474.48     8866.84    108.73 o
   2   1   1      119.27      140.61      5.90 o
   3   1   1     4811.65     5040.77     45.05 o
   4   1   1      582.32      581.58     11.98 o
   5   1   1        4.55        5.43      5.27 o
   6   1   1     1270.02     1232.52     23.59 o
   7   1   1      846.45      804.62     19.74 o
   8   1   1      273.72      266.62     17.88 o
  -8   2   1       30.48       27.11      8.01 o
  -7   2   1       15.94       12.96      7.34 o
  -6   2   1       71.54       86.52      7.33 o
  -5   2   1       85.13       86.35      6.28 o
  -4   2   1        9.86       22.62      2.43 o
  -3   2   1        9.97       18.26      3.09 o
  -2   2   1    10396.48    10533.69     82.74 o
  -1   2   1       45.52       60.74      1.10 o
   0   2   1      201.66      225.78      2.47 o
   1   2   1      465.59      484.85      4.95 o
   2   2   1     1252.59     1285.26     12.50 o
   3   2   1       97.19      101.39      2.40 o
   4   2   1      292.06      287.92      6.35 o
   5   2   1        3.49        3.83      4.97 o
   6   2   1      575.14      512.92     14.65 o
   7   2   1       41.40       43.69      7.56 o
   8   2   1       40.29       55.61     14.37 o
  -8   3   1      127.75      133.67     10.25 o
  -7   3   1      191.79      179.58     10.61 o
  -6   3   1       87.45       88.74      7.44 o
  -5   3   1     1467.68     1470.04     21.99 o
  -4   3   1     1952.96     1845.04     18.90 o
  -3   3   1     2565.39     2592.05     28.89 o
  -2   3   1    11632.08    11869.62    120.22 o
  -1   3   1     1309.12     1417.03     10.71 o
   0   3   1      958.58     1052.74     11.53 o
   1   3   1    25130.94    24573.79    265.16 o
   2   3   1     1318.51     1428.87     24.75 o
   3   3   1     4524.78     4488.34     47.00 o
   4   3   1     1364.72     1455.08     26.32 o
   5   3   1      941.01      929.24     14.80 o
   6   3   1     3882.26     3714.05     53.61 o
   7   3   1      200.66      187.45     10.61 o
   8   3   1      138.29      119.28     10.04 o
  -8   4   1        6.49        6.19     12.13 o
  -7   4   1        0.41       -6.80      7.18 o
  -6   4   1      223.29      194.43     10.54 o
  -5   4   1       96.64      100.78      4.41 o
  -4   4   1      433.13      381.19      6.65 o
  -3   4   1     2064.90     2253.29     43.42 o
  -2   4   1      262.10      265.00      2.93 o
  -1   4   1     9489.51     9559.00     75.49 o
   0   4   1     9423.05     9677.93     86.81 o
   1   4   1    10314.89    10589.60     98.87 o
   2   4   1     2297.55     2420.69     17.53 o
   3   4   1      103.79      107.02      4.50 o
   4   4   1      704.02      764.41     19.82 o
   5   4   1       15.03       14.67      3.56 o
   6   4   1       92.27      105.18      7.79 o
   7   4   1      462.52      431.41     14.44 o
   8   4   1      207.43      210.45     11.96 o
  -8   5   1       59.28       50.09      9.09 o
  -7   5   1      131.45      124.15     12.93 o
  -6   5   1      210.57      195.86      9.82 o
  -5   5   1     1999.71     1971.07     23.13 o
  -4   5   1     4885.05     5034.15     53.33 o
  -3   5   1     3960.86     3991.15     36.51 o
  -2   5   1      250.88      210.95      2.73 o
  -1   5   1      101.46      103.54      4.79 o
   0   5   1    33363.57    31388.07    279.19 o
   1   5   1     4831.74     4863.14     41.11 o
   2   5   1     1215.44     1146.39     10.50 o
   3   5   1     6948.87     6778.38    101.59 o
   4   5   1     1015.75      959.41     13.64 o
   5   5   1     2927.56     2770.27     32.34 o
   6   5   1     2433.74     2327.63     36.79 o
   7   5   1      663.99      601.20     22.51 o
   8   5   1       24.39       23.36      7.82 o
  -8   6   1       36.98       46.76     14.05 o
  -7   6   1       28.18       23.62      7.02 o
  -6   6   1      662.55      575.18     12.37 o
  -5   6   1      203.73      226.99      6.26 o
  -4   6   1      102.99      106.74      4.89 o
  -3   6   1      565.42      636.98      6.93 o
  -2   6   1     1025.78     1041.06     11.07 o
  -1   6   1      324.77      404.36      4.24 o
   0   6   1       21.48       10.71      1.03 o
   1   6   1     5728.03     6024.29     38.03 o
   2   6   1      157.31      164.81      2.54 o
   3   6   1      225.90      272.69      3.85 o
   4   6   1      364.79      365.41      8.34 o
   5   6   1      515.57      502.96      9.95 o
   6   6   1      577.89      533.23     16.12 o
   7   6   1      395.55      318.00     13.00 o
   8   6   1        2.60        4.96     12.13 o
  -8   7   1      406.76      380.16     15.31 o
  -7   7   1       48.32       32.41      7.44 o
  -6   7   1      241.06      225.73     10.76 o
  -5   7   1     2285.04     2274.33     28.01 o
  -4   7   1      193.62      198.36      3.10 o
  -3   7   1     1656.84     1649.30     13.29 o
  -2   7   1     2274.22     2355.42     20.39 o
  -1   7   1     1155.07     1121.83      9.90 o
   0   7   1     5355.59     5517.00     49.45 o
   1   7   1    12475.86    12539.66     89.38 o
   2   7   1     6882.83     7067.74     51.06 o
   3   7   1      385.33      332.54      4.78 o
   4   7   1     1153.49     1130.96     13.44 o
   5   7   1     2102.69     1971.11     30.81 o
   6   7   1     1828.45     1797.89     30.25 o
   7   7   1       55.61       78.59     16.44 o
   8   7   1      137.34      121.24     20.11 o
  -8   8   1       11.73        7.62      7.67 o
  -7   8   1      138.49      134.53      9.25 o
  -6   8   1      217.82      201.33      7.91 o
  -5   8   1      182.61      178.06      7.02 o
  -4   8   1       41.92       49.84      2.34 o
  -3   8   1       26.79       23.49      1.36 o
  -2   8   1        8.78        7.59      1.20 o
  -1   8   1     5597.91     5901.92     46.96 o
   0   8   1     7669.15     8160.97     64.41 o
   1   8   1      237.97      247.15      3.05 o
   2   8   1      682.93      771.76      7.66 o
   3   8   1      184.19      190.28      3.47 o
   4   8   1      277.83      286.86      6.13 o
   5   8   1      113.19      101.58      7.11 o
   6   8   1      208.15      219.64     12.29 o
   7   8   1        4.50        7.91      5.98 o
   8   8   1      175.91      208.79     12.39 o
  -8   9   1      194.96      191.95     26.50 o
  -7   9   1       59.04       64.54     10.22 o
  -6   9   1      437.05      423.96     10.54 o
  -5   9   1      359.86      374.58      7.82 o
  -4   9   1     1213.71     1277.73     12.79 o
  -3   9   1      140.12      147.06      2.85 o
  -2   9   1     2810.14     2759.04     24.73 o
  -1   9   1     4796.06     4799.32     38.60 o
   0   9   1     3947.63     4154.70     33.62 o
   1   9   1     3620.98     3828.82     31.18 o
   2   9   1     2758.14     2805.28     23.50 o
   3   9   1     2302.09     2195.98     19.12 o
   4   9   1      832.00      815.63     13.73 o
   5   9   1     2028.50     1983.27     25.83 o
   6   9   1      130.19      149.08      8.86 o
   7   9   1      364.48      385.82     13.91 o
   8   9   1      910.44      941.74     22.39 o
  -8  10   1       84.45      109.47      9.68 o
  -7  10   1        0.13       -3.21      5.86 o
  -6  10   1      208.78      199.70      7.92 o
  -5  10   1      201.76      210.21      6.34 o
  -4  10   1      217.33      243.06      4.56 o
  -3  10   1      466.01      472.53      5.38 o
  -2  10   1      265.51      282.46      4.05 o
  -1  10   1      421.98      466.62      5.96 o
   0  10   1     1598.76     1614.05     16.11 o
   1  10   1      382.59      395.57      4.79 o
   2  10   1     1237.70     1368.05     12.57 o
   3  10   1        2.60        4.10      1.62 o
   4  10   1       17.97       22.59      2.95 o
   5  10   1      428.06      415.30      9.52 o
   6  10   1      167.05      174.81      9.32 o
   7  10   1       31.00       51.73     22.35 o
  -7  11   1       18.39       19.13      8.30 o
  -6  11   1      297.09      292.19      7.52 o
  -5  11   1      765.50      739.06     11.11 o
  -4  11   1      627.95      658.07      8.13 o
  -3  11   1     3770.48     3914.43     29.69 o
  -2  11   1      936.93      880.90      8.83 o
  -1  11   1     1949.33     1965.23     17.82 o
   0  11   1     1824.47     1858.33     16.14 o
   1  11   1     4340.62     4231.98     34.59 o
   2  11   1     8016.16     8343.91     60.45 o
   3  11   1        7.64       10.07      1.83 o
   4  11   1      904.74      880.83     11.52 o
   5  11   1     1869.61     1861.86     24.07 o
   6  11   1     1033.06      979.00     16.09 o
   7  11   1      470.43      491.47     14.94 o
  -7  12   1        7.03        8.30      5.98 o
  -6  12   1      286.41      307.46      7.85 o
  -5  12   1       38.39       41.85      3.69 o
  -4  12   1       16.58       15.70      2.72 o
  -3  12   1      387.53      403.97      5.05 o
  -2  12   1       64.07       53.24      2.17 o
  -1  12   1      441.78      419.47      5.07 o
   0  12   1      272.05      274.49      5.02 o
   1  12   1        3.28       11.24      2.48 o
   2  12   1       12.45       19.38      1.58 o
   3  12   1       98.66      112.43      3.73 o
   4  12   1        1.34        1.75      2.64 o
   5  12   1        0.07       -1.03      3.40 o
   6  12   1       18.45       11.31      4.29 o
   7  12   1        0.04        7.37      6.08 o
  -7  13   1      125.97      114.01      8.66 o
  -6  13   1      311.19      288.21     11.89 o
  -5  13   1      187.69      198.64      6.15 o
  -4  13   1      570.42      598.10      7.78 o
  -3  13   1     1290.04     1311.98     11.72 o
  -2  13   1     2689.32     2647.90     22.84 o
  -1  13   1     1217.80     1156.67     11.04 o
   0  13   1      404.69      354.07      4.63 o
   1  13   1     1749.73     1797.72     16.11 o
   2  13   1     4251.36     4327.62     32.58 o
   3  13   1     1490.21     1501.20     15.94 o
   4  13   1      280.86      286.77      6.46 o
   5  13   1      878.81      846.45     13.36 o
   6  13   1      297.30      295.49      8.97 o
   7  13   1      462.43      460.49     14.65 o
  -7  14   1       96.00       96.10     14.05 o
  -6  14   1      344.60      313.69      9.49 o
  -5  14   1       12.67       14.85      5.16 o
  -4  14   1      162.50      169.97      4.25 o
  -3  14   1      107.72      108.79      3.02 o
  -2  14   1      326.28      330.39      4.86 o
  -1  14   1       55.32       76.57      2.40 o
   0  14   1       47.07       53.04      2.63 o
   1  14   1       10.51        4.65      1.46 o
   2  14   1      110.00      121.86      3.00 o
   3  14   1        3.50        3.60      2.17 o
   4  14   1      120.93      133.79      5.05 o
   5  14   1       20.16       20.03      3.59 o
   6  14   1      442.70      427.42     10.63 o
   7  14   1        0.03        0.16      5.75 o
  -7  15   1       24.25        0.00     11.49 o
  -6  15   1      357.18      357.31     11.53 o
  -5  15   1      523.67      525.14     11.39 o
  -4  15   1      447.29      449.72      7.75 o
  -3  15   1      350.86      387.88      6.63 o
  -2  15   1        7.12        4.75      2.06 o
  -1  15   1      769.06      787.02      9.95 o
   0  15   1     1118.21     1132.60     12.93 o
   1  15   1     2596.98     2501.90     21.86 o
   2  15   1     1445.57     1504.57     19.08 o
   3  15   1        6.71        5.61      5.07 o
   4  15   1      589.70      583.34      9.28 o
   5  15   1     1195.55     1185.28     15.34 o
   6  15   1      232.85      242.00     12.42 o
   7  15   1       93.57      100.25     14.69 o
  -7  16   1       39.65       25.22     12.45 o
  -6  16   1        1.76       -1.52      4.62 o
  -5  16   1      190.02      173.15      7.52 o
  -4  16   1        4.67       -1.69      4.94 o
  -3  16   1       89.12       96.04      4.24 o
  -2  16   1      132.60      165.19      7.33 o
  -1  16   1      230.25      238.90      5.07 o
   0  16   1      298.88      292.09      5.50 o
   1  16   1        1.37       -0.47      1.69 o
   2  16   1       51.35       58.72      4.01 o
   3  16   1      663.66      633.49      9.13 o
   4  16   1        0.10       -0.03      4.17 o
   5  16   1       45.68       42.05      6.41 o
   6  16   1       84.54       67.11      7.86 o
  -6  17   1      146.58      138.83      9.49 o
  -5  17   1       40.44       31.86      5.00 o
  -4  17   1      612.70      594.83     11.61 o
  -3  17   1      411.46      383.76     11.88 o
  -2  17   1      117.72      132.22      4.26 o
  -1  17   1     1520.64     1467.07     16.35 o
   0  17   1      206.67      195.80      6.04 o
   1  17   1      229.43      242.44      9.08 o
   2  17   1      830.34      850.32     21.23 o
   3  17   1      627.55      579.13     21.39 o
   4  17   1     1538.86     1525.70     34.32 o
   5  17   1      384.01      391.44     13.09 o
   6  17   1      135.79      133.80      9.58 o
  -6  18   1      116.54      129.66      8.49 o
  -5  18   1      112.02      108.35      8.53 o
  -4  18   1        8.36        6.23      3.98 o
  -3  18   1      282.94      264.42      7.73 o
  -2  18   1      345.44      360.87      8.15 o
  -1  18   1        7.46        6.82      3.74 o
   0  18   1      175.08      160.83      5.65 o
   1  18   1      491.88      466.88     12.62 o
   2  18   1        0.46        1.13      7.02 o
   3  18   1      135.33      112.70     10.54 o
   4  18   1      304.29      325.64     17.56 o
   5  18   1        0.07       -7.02      7.02 o
   6  18   1        5.72       -1.60      8.94 o
  -6  19   1      342.65      368.74     19.16 o
  -5  19   1      137.92      138.56     12.45 o
  -4  19   1      744.26      774.19     26.18 o
  -3  19   1      329.36      301.69     16.92 o
  -2  19   1      231.66      210.47     14.69 o
  -1  19   1     1886.84     1834.85     26.46 o
   0  19   1      620.90      664.53     11.93 o
   1  19   1      642.06      646.49     33.68 o
   2  19   1      701.96      658.15     16.28 o
   3  19   1      196.62      163.78     13.09 o
   4  19   1     1465.92     1422.59     38.63 o
   5  19   1      751.11      763.65     27.78 o
   6  19   1      124.23      120.04     12.77 o
  -5  20   1       12.09       12.77      9.26 o
  -4  20   1        0.93       -7.34      7.34 o
  -3  20   1      105.72      104.72     11.17 o
  -2  20   1       19.46        8.41      6.39 o
  -1  20   1      123.04      127.04      7.67 o
   0  20   1      603.63      570.55     33.04 o
   1  20   1       23.49       13.32      7.34 o
   2  20   1      322.12      286.05     10.72 o
   3  20   1       22.89       17.56      8.30 o
   4  20   1       65.72       71.19     10.54 o
   5  20   1      127.57      117.80     12.77 o
  -5  21   1        2.09       -8.62      8.62 o
  -4  21   1      306.22      347.67     18.84 o
  -3  21   1      430.94      466.11     20.43 o
  -2  21   1      203.83      201.63     27.62 o
  -1  21   1     1472.09     1406.10     35.92 o
   0  21   1     1157.71     1122.63     22.24 o
   1  21   1     1332.73     1263.19     43.10 o
   2  21   1      808.59      824.28     18.09 o
   3  21   1      132.63      143.66     12.77 o
   4  21   1      491.12      498.04     22.99 o
   5  21   1      345.94      324.36     19.16 o
  -5  22   1        2.51       12.13      9.26 o
  -4  22   1       56.82       41.82     11.17 o
  -3  22   1        6.29        0.00      8.62 o
  -2  22   1        3.20       -0.31      4.83 o
  -1  22   1       95.98       81.42     12.29 o
   0  22   1       47.28       47.21      6.77 o
   1  22   1       12.24       26.51      5.87 o
   2  22   1      124.72      123.62     12.45 o
   3  22   1        1.31       -5.43      8.30 o
   4  22   1       71.59       66.72     12.13 o
  -4  23   1      166.38      123.55     13.41 o
  -3  23   1      101.58      104.72     12.13 o
  -2  23   1       37.33       43.13      6.63 o
  -1  23   1      775.57      749.08     18.28 o
   0  23   1     1514.58     1486.69     27.88 o
   1  23   1      149.49      165.08      9.93 o
   2  23   1      258.13      279.67     17.24 o
   3  23   1      758.83      742.58     27.78 o
   4  23   1      213.93      196.66     16.60 o
  -4  24   1        0.05       -7.02      8.94 o
  -3  24   1       26.04       27.46      9.90 o
  -2  24   1       35.65       31.61      9.90 o
  -1  24   1        9.23        8.52      5.98 o
   0  24   1      106.01       93.82      8.12 o
   1  24   1       53.12       45.11      6.88 o
   2  24   1       11.82        4.15      9.58 o
   3  24   1        0.87       14.05      9.58 o
  -3  25   1      463.02      453.02     22.67 o
  -2  25   1        4.19       -3.83      8.62 o
  -1  25   1      149.81      155.80      9.59 o
   0  25   1      223.39      237.84     12.08 o
   1  25   1       89.69       88.13      8.34 o
   2  25   1      312.80      295.63     18.84 o
   3  25   1       21.54       11.17     10.54 o
  -2  26   1       13.92       12.77      9.58 o
  -1  26   1       74.49       76.82      9.42 o
   0  26   1        7.65        3.01      6.41 o
   1  26   1       35.70       41.77      7.44 o
   2  26   1       10.85       17.24     11.17 o
   0  27   1       99.45       98.84     13.41 o
  -8   0   2       97.28       86.84     13.09 o
  -7   0   2      915.84      910.19     29.37 o
  -6   0   2     1270.56     1323.62     34.48 o
  -5   0   2       97.77      120.23      6.77 o
  -4   0   2     2130.73     2237.05     35.81 o
  -3   0   2        9.88       34.05      1.99 o
  -2   0   2     2231.13     2260.45     29.12 o
  -1   0   2    16444.44    15908.32    289.24 o
   0   0   2     5540.91     5513.85    103.44 o
   1   0   2    18856.38    18582.14    322.45 o
   2   0   2     4325.42     4210.40     44.06 o
   3   0   2      745.48      658.15     12.77 o
   4   0   2      276.41      261.90      9.26 o
   5   0   2       11.49        3.83      7.34 o
   6   0   2     2153.44     1881.68     44.70 o
   7   0   2     1092.03     1037.89     32.56 o
   8   0   2       50.45       50.12     12.13 o
  -8   1   2       17.83       14.69      8.35 o
  -7   1   2        0.40       -7.63     11.65 o
  -6   1   2       12.99       11.43      5.75 o
  -5   1   2      232.27      215.43      6.99 o
  -4   1   2     1046.95     1144.15     11.08 o
  -3   1   2      478.66      457.93      4.80 o
  -2   1   2     1386.50     1433.39     10.96 o
  -1   1   2     6846.58     6841.25     69.39 o
   0   1   2     2420.04     2476.59     25.43 o
   1   1   2     4003.68     3999.10     36.59 o
   2   1   2     1492.14     1523.59     12.52 o
   3   1   2      688.88      760.37      8.54 o
   4   1   2        8.43       14.48      1.65 o
   5   1   2      107.48      115.38      7.54 o
   6   1   2       80.26       66.54      7.11 o
   7   1   2       71.54       59.98      7.89 o
   8   1   2        1.17       15.16     11.01 o
  -8   2   2      613.00      618.16     18.85 o
  -7   2   2      707.69      630.76     17.03 o
  -6   2   2        3.71       -4.95      5.64 o
  -5   2   2      506.70      526.42      9.72 o
  -4   2   2        4.98        8.14      1.09 o
  -3   2   2      825.46      767.81      6.30 o
  -2   2   2     4611.80     4809.65     37.88 o
  -1   2   2      113.29      118.79      1.92 o
   0   2   2    11079.81    10803.69    120.66 o
   1   2   2      193.36      198.32      2.68 o
   2   2   2       21.40       16.60      1.02 o
   3   2   2     6566.56     6651.32     53.26 o
   4   2   2     1916.96     1801.75     18.15 o
   5   2   2      311.12      294.07     11.51 o
   6   2   2      345.64      334.78     19.16 o
   7   2   2      862.89      802.63     19.53 o
   8   2   2      444.46      434.18     22.03 o
  -8   3   2      280.91      286.30     14.22 o
  -7   3   2       26.71       21.36      6.66 o
  -6   3   2       11.32       10.18      4.33 o
  -5   3   2     1615.29     1634.68     36.17 o
  -4   3   2      390.67      360.51      8.36 o
  -3   3   2        0.13        1.95      0.84 o
  -2   3   2     2090.03     2194.93     21.03 o
  -1   3   2       83.42      104.21      4.22 o
   0   3   2       65.50       86.23      1.51 o
   1   3   2      357.01      375.42      5.59 o
   2   3   2     5399.41     6016.65     72.53 o
   3   3   2       30.44       37.05      1.47 o
   4   3   2      551.00      565.19      9.49 o
   5   3   2      127.13      122.86     11.33 o
   6   3   2      213.07      186.15      9.93 o
   7   3   2      401.07      335.43     13.20 o
   8   3   2        0.07       -2.55      7.22 o
  -8   4   2       21.76       28.90      8.57 o
  -7   4   2      271.02      250.10     11.84 o
  -6   4   2        8.70        5.93      4.58 o
  -5   4   2      489.31      525.94      9.68 o
  -4   4   2     4083.62     4244.44     44.50 o
  -3   4   2     5197.29     5479.76     43.63 o
  -2   4   2      142.47      167.60      3.00 o
  -1   4   2      106.69      134.83      9.28 o
   0   4   2     9984.82    10260.72    118.40 o
   1   4   2     2850.73     2932.92     26.74 o
   2   4   2     7261.12     7687.32     51.75 o
   3   4   2     2612.09     2821.80     26.50 o
   4   4   2      909.58      885.43     12.85 o
   5   4   2      488.23      471.72      9.47 o
   6   4   2     1500.17     1426.00     25.96 o
   7   4   2     1282.42     1245.25     25.39 o
   8   4   2       90.20       93.73      9.93 o
  -8   5   2      282.54      256.24     13.27 o
  -7   5   2       29.72       23.07      6.76 o
  -6   5   2       68.83       69.89      5.64 o
  -5   5   2     1513.78     1472.68     17.33 o
  -4   5   2      159.17      147.28      4.38 o
  -3   5   2        0.01        0.14      0.88 o
  -2   5   2     2343.08     2546.71     20.83 o
  -1   5   2     3363.92     3485.89     36.05 o
   0   5   2    12552.68    12695.94    113.41 o
   1   5   2      194.23      228.84      4.86 o
   2   5   2     1243.58     1346.62     12.02 o
   3   5   2      730.75      853.76      8.31 o
   4   5   2      313.00      330.07      7.18 o
   5   5   2      815.58      835.94     15.91 o
   6   5   2       34.56       27.90      6.36 o
   7   5   2       14.09       15.22      6.76 o
   8   5   2       98.36      110.35     10.04 o
  -8   6   2      279.05      278.31     22.19 o
  -7   6   2      194.83      209.63     21.55 o
  -6   6   2        4.65       -0.92      5.41 o
  -5   6   2       42.43       51.44      3.84 o
  -4   6   2     1005.32     1020.48     10.52 o
  -3   6   2     2587.56     2703.69     20.57 o
  -2   6   2     1438.15     1451.90     14.14 o
  -1   6   2       21.57       19.31      1.62 o
   0   6   2     1549.22     1684.49     18.65 o
   1   6   2     2276.11     2229.89     29.30 o
   2   6   2     5327.03     5663.47     44.50 o
   3   6   2     3790.57     4118.22     30.62 o
   4   6   2     2002.18     1928.16     29.01 o
   5   6   2      287.81      303.75     13.36 o
   6   6   2      986.76      939.89     19.85 o
   7   6   2      520.40      519.64     15.72 o
   8   6   2      141.79      166.25     11.36 o
  -8   7   2      276.77      283.00     13.65 o
  -7   7   2        0.23        6.70      6.55 o
  -6   7   2       94.59       97.22      5.98 o
  -5   7   2       41.04       55.10      4.79 o
  -4   7   2      327.95      349.95      5.11 o
  -3   7   2     2967.12     3292.41     24.77 o
  -2   7   2      397.08      432.45      5.83 o
  -1   7   2     3080.73     3193.38     33.69 o
   0   7   2     5136.41     5581.39     50.17 o
   1   7   2     6561.99     6895.06     54.21 o
   2   7   2      565.14      544.93      4.74 o
   3   7   2     2503.12     2768.46     21.14 o
   4   7   2      337.44      338.02      7.50 o
   5   7   2      298.93      289.76     10.81 o
   6   7   2       73.66       68.95     12.77 o
   7   7   2        8.23        7.84      5.98 o
   8   7   2      192.41      209.56     11.81 o
  -8   8   2      231.72      242.68     12.94 o
  -7   8   2      319.88      319.85     19.16 o
  -6   8   2       29.48       24.66      5.09 o
  -5   8   2      713.41      698.32     14.27 o
  -4   8   2      216.56      163.69      5.09 o
  -3   8   2      136.74      121.07      5.16 o
  -2   8   2     3373.12     3506.19     28.42 o
  -1   8   2      255.48      206.32      3.58 o
   0   8   2     1664.70     1560.44     15.46 o
   1   8   2     7001.07     7333.98     58.04 o
   2   8   2     3211.46     3255.54     24.69 o
   3   8   2     2971.48     3049.91     23.44 o
   4   8   2      917.52      915.85     15.71 o
   5   8   2      515.14      478.33     16.76 o
   6   8   2      406.63      416.19     30.17 o
   7   8   2      759.04      681.44     29.05 o
   8   8   2     1159.12     1155.59     25.46 o
  -8   9   2       32.18       27.78      8.21 o
  -7   9   2       92.45       78.48      6.69 o
  -6   9   2       10.92       11.45      4.65 o
  -5   9   2      613.22      612.46      9.76 o
  -4   9   2      631.72      629.84      9.10 o
  -3   9   2      317.74      347.71      5.47 o
  -2   9   2      464.56      544.70      5.79 o
  -1   9   2      340.18      401.26      6.64 o
   0   9   2       84.94       79.01      2.52 o
   1   9   2     2019.60     2217.79     16.74 o
   2   9   2      185.76      210.52      3.04 o
   3   9   2       15.86       14.13      1.39 o
   4   9   2        1.04        2.99      2.77 o
   5   9   2      619.57      620.53     11.55 o
   6   9   2       26.56       33.20      6.13 o
   7   9   2      665.38      656.60     17.34 o
  -8  10   2       42.46       53.06     12.61 o
  -7  10   2       79.31       92.74      9.14 o
  -6  10   2      462.97      452.52     10.96 o
  -5  10   2      565.04      536.33      9.30 o
  -4  10   2        9.96       11.39      2.38 o
  -3  10   2      337.36      343.49      4.70 o
  -2  10   2     3388.05     3243.52     26.94 o
  -1  10   2      516.27      492.45      6.49 o
   0  10   2     1579.01     1650.38     20.41 o
   1  10   2     8005.09     8139.50     54.38 o
   2  10   2     1298.55     1268.13      9.98 o
   3  10   2      390.50      395.83      4.96 o
   4  10   2      416.20      417.08      9.89 o
   5  10   2     1503.99     1514.35     20.49 o
   6  10   2     2171.90     2027.34     33.15 o
   7  10   2      399.02      386.93     13.68 o
  -7  11   2      118.18      118.11     10.16 o
  -6  11   2        8.55        3.15      3.62 o
  -5  11   2       14.43       23.14      3.33 o
  -4  11   2       52.22       63.53      2.83 o
  -3  11   2      169.08      178.17      3.93 o
  -2  11   2     1363.08     1425.74     12.98 o
  -1  11   2      501.45      550.43      5.92 o
   0  11   2      359.66      406.11     10.09 o
   1  11   2     1852.76     1988.13     14.47 o
   2  11   2       86.36       85.41      2.15 o
   3  11   2       60.79       61.25      2.39 o
   4  11   2      345.08      348.40      8.06 o
   5  11   2        4.34       -0.02      3.56 o
   6  11   2      652.14      653.20     12.74 o
   7  11   2       25.39       29.58      6.79 o
  -7  12   2      107.56      106.09      8.45 o
  -6  12   2        9.76        7.70      3.62 o
  -5  12   2      357.05      363.30      8.58 o
  -4  12   2      308.51      311.10      5.63 o
  -3  12   2      709.79      706.89      7.87 o
  -2  12   2      988.81     1065.43     10.33 o
  -1  12   2     1887.94     1785.48     15.77 o
   0  12   2     1089.01     1068.40     10.18 o
   1  12   2     1434.41     1442.70     10.98 o
   2  12   2     2203.51     2212.73     17.72 o
   3  12   2      507.76      519.30      9.34 o
   4  12   2      679.27      653.60     11.53 o
   5  12   2     1353.75     1317.90     18.82 o
   6  12   2      895.83      895.65     15.54 o
   7  12   2      715.31      716.81     21.07 o
  -7  13   2       16.93       11.39      6.73 o
  -6  13   2        5.71        9.88      4.43 o
  -5  13   2        2.00        1.07      2.73 o
  -4  13   2       48.97       50.87      2.62 o
  -3  13   2       60.18       75.51      2.68 o
  -2  13   2        0.25       -0.56      1.60 o
  -1  13   2        0.68        0.30      1.59 o
   0  13   2       10.11        6.81      1.54 o
   1  13   2     1119.65     1047.76      8.55 o
   2  13   2      124.92      128.53      3.08 o
   3  13   2      146.23      153.43      3.74 o
   4  13   2       78.53       65.64      4.39 o
   5  13   2      158.42      163.10      6.51 o
   6  13   2        0.35        2.60      4.30 o
   7  13   2       17.74       45.64      7.14 o
  -7  14   2       94.49       85.06      8.50 o
  -6  14   2      953.16      917.52     16.06 o
  -5  14   2       22.89       26.04      2.86 o
  -4  14   2       35.30       47.69      3.03 o
  -3  14   2     1295.70     1280.77     17.05 o
  -2  14   2     1635.19     1642.41     19.54 o
  -1  14   2      379.13      364.61      6.06 o
   0  14   2      103.50      106.23      3.55 o
   1  14   2     2865.63     2891.21     20.67 o
   2  14   2     2769.60     2777.24     23.25 o
   3  14   2      729.94      738.33     10.78 o
   4  14   2      643.35      654.66     11.48 o
   5  14   2     1259.81     1239.47     18.36 o
   6  14   2      517.53      509.45     11.59 o
   7  14   2      264.04      263.17     11.89 o
  -7  15   2       19.58        5.57      6.59 o
  -6  15   2      331.44      322.20     13.60 o
  -5  15   2        4.06       -0.24      2.76 o
  -4  15   2      152.52      154.73      5.76 o
  -3  15   2       12.94       16.07      2.29 o
  -2  15   2        0.07       -1.17      1.95 o
  -1  15   2       37.69       43.47      3.27 o
   0  15   2      622.09      623.88     11.08 o
   1  15   2      140.89      123.44      3.14 o
   2  15   2       51.49       52.09      2.46 o
   3  15   2      107.30      106.59      4.19 o
   4  15   2        1.52        5.07      3.36 o
   5  15   2      224.45      206.91      7.45 o
   6  15   2      308.00      321.29     10.81 o
  -7  16   2       41.29       42.35      9.90 o
  -6  16   2       86.03       86.88      7.53 o
  -5  16   2      840.02      836.41     18.34 o
  -4  16   2      730.66      729.45     10.49 o
  -3  16   2      609.58      620.42      8.97 o
  -2  16   2       75.13       76.71      3.33 o
  -1  16   2      725.99      721.19      9.65 o
   0  16   2     1664.36     1648.13     17.83 o
   1  16   2      215.74      213.55      4.89 o
   2  16   2     2742.10     2827.59     28.19 o
   3  16   2      541.07      547.76     14.21 o
   4  16   2      772.66      721.49     34.16 o
   5  16   2     1796.96     1723.94     23.44 o
   6  16   2       67.61       67.96      7.81 o
  -6  17   2        1.90       -2.82      6.41 o
  -5  17   2        1.01       -4.03      4.03 o
  -4  17   2        6.72        5.87      2.62 o
  -3  17   2      289.04      286.18      6.93 o
  -2  17   2      180.01      178.55      4.86 o
  -1  17   2       10.76       11.43      2.23 o
   0  17   2      106.13      125.89      4.61 o
   1  17   2       16.04       19.15      2.39 o
   2  17   2       19.90       20.58      2.62 o
   3  17   2      192.05      153.24     11.81 o
   4  17   2      303.28      327.23     16.92 o
   5  17   2       44.95       35.44      8.62 o
   6  17   2        0.39       -1.60      8.30 o
  -6  18   2      288.19      287.34     10.18 o
  -5  18   2       97.98      104.43      6.29 o
  -4  18   2      337.43      305.88      6.85 o
  -3  18   2     1146.67     1143.65     16.26 o
  -2  18   2       58.14       55.48      4.24 o
  -1  18   2      443.55      438.88      7.33 o
   0  18   2      621.61      641.66     15.34 o
   1  18   2      193.33      229.29      6.61 o
   2  18   2      346.43      343.13      7.83 o
   3  18   2     1358.83     1341.82     35.76 o
   4  18   2      296.43      291.16     15.96 o
   5  18   2      222.18      196.98     15.32 o
   6  18   2      699.13      672.99     26.18 o
  -6  19   2       15.15       12.30      5.41 o
  -5  19   2       35.29       25.45      5.07 o
  -4  19   2       22.08       18.48      3.12 o
  -3  19   2       37.15       48.57      9.34 o
  -2  19   2       36.19       31.58      3.54 o
  -1  19   2        1.55        3.04      2.86 o
   0  19   2      279.37      241.01      6.86 o
   1  19   2       41.33       42.60      5.75 o
   2  19   2     1070.66     1037.60     19.90 o
   3  19   2       17.85       17.24      7.66 o
   4  19   2       25.28       18.84      8.30 o
   5  19   2      118.51       91.31     12.13 o
  -5  20   2       91.51       89.71     11.49 o
  -4  20   2       74.38       69.28     10.22 o
  -3  20   2      410.15      386.70     10.79 o
  -2  20   2        9.76       10.31      3.93 o
  -1  20   2        3.59        0.06      2.98 o
   0  20   2      883.89      853.53     14.15 o
   1  20   2      638.11      593.60     11.27 o
   2  20   2      932.68      908.10     20.75 o
   3  20   2       55.15       50.12      9.90 o
   4  20   2        3.67        0.96      7.66 o
   5  20   2      960.60      974.36     32.24 o
  -5  21   2        6.01       10.22      8.62 o
  -4  21   2        6.93        5.43      8.94 o
  -3  21   2       54.15       54.25      4.88 o
  -2  21   2        5.10        2.30      3.12 o
  -1  21   2       23.85       20.82      3.45 o
   0  21   2        0.91        4.73      3.01 o
   1  21   2       32.50       48.82      5.95 o
   2  21   2       73.21       78.24      6.73 o
   3  21   2       74.52       78.86     10.85 o
   4  21   2        1.05       -1.28      8.94 o
   5  21   2        5.17        5.43      9.90 o
  -5  22   2        5.20       18.52      9.26 o
  -4  22   2      170.94      182.29     15.32 o
  -3  22   2      179.07      196.34     15.00 o
  -2  22   2       74.55       69.10      4.68 o
  -1  22   2      150.67      141.35      6.87 o
   0  22   2     1065.02     1027.71     23.31 o
   1  22   2      112.75      106.64      8.30 o
   2  22   2      201.59      214.77     10.00 o
   3  22   2      910.94      959.36     31.61 o
   4  22   2        7.84        8.62      8.62 o
  -4  23   2        4.08       -2.87      8.62 o
  -3  23   2       13.94        1.60      8.30 o
  -2  23   2       48.68       41.49      6.50 o
  -1  23   2       47.08       40.76      6.66 o
   0  23   2        0.75        2.74      5.30 o
   1  23   2      126.33       98.15     11.97 o
   2  23   2        0.21        4.47      7.98 o
   3  23   2      131.04      151.65     14.05 o
   4  23   2       38.56       31.93     10.54 o
  -4  24   2      109.48      104.40     13.09 o
  -3  24   2      127.54      131.85     14.37 o
  -2  24   2       70.57       66.72     11.17 o
  -1  24   2      453.26      455.66     14.67 o
   0  24   2       48.44       46.72      6.66 o
   1  24   2      212.02      223.43     10.93 o
   2  24   2      417.34      415.99     21.71 o
   3  24   2        8.30       15.64     10.54 o
  -3  25   2      120.43      134.09     14.05 o
  -2  25   2       12.60       15.64     10.22 o
  -1  25   2       30.17       39.56     14.05 o
   0  25   2        9.75        7.74     11.01 o
   1  25   2        1.80        0.92      6.05 o
   2  25   2        2.87       -1.60      9.26 o
   3  25   2       32.93       37.35     11.17 o
  -2  26   2       72.53       84.60     13.09 o
  -1  26   2       16.53       22.51      7.22 o
   0  26   2      718.29      745.72     19.30 o
   1  26   2       58.13       64.77      8.18 o
   2  26   2       25.98       33.20     11.17 o
  -8   1   3      628.28      581.52     17.61 o
  -7   1   3     1582.77     1596.02     28.89 o
  -6   1   3      269.22      261.39      8.44 o
  -5   1   3       44.75       47.66      3.65 o
  -4   1   3      468.72      391.45      4.39 o
  -3   1   3      256.03      226.29      2.96 o
  -2   1   3     2024.00     2056.33     16.96 o
  -1   1   3     7026.02     7087.89     57.27 o
   0   1   3     1314.23     1306.27     15.77 o
   1   1   3     1377.01     1445.57     12.43 o
   2   1   3     3453.85     3468.33     32.24 o
   3   1   3     7208.62     7863.92     57.61 o
   4   1   3     1452.55     1445.61     17.97 o
   5   1   3       23.05       17.85      6.54 o
   6   1   3     1184.82     1124.78     22.69 o
   7   1   3      858.24      810.37     19.64 o
   8   1   3      820.95      835.34     21.55 o
  -8   2   3       44.38       40.57      8.13 o
  -7   2   3       70.77       66.99      7.86 o
  -6   2   3       69.80       73.13      5.37 o
  -5   2   3       73.57       74.67      3.26 o
  -4   2   3       18.16       25.59      1.20 o
  -3   2   3      119.12      143.28      2.30 o
  -2   2   3       90.29      107.02      3.38 o
  -1   2   3      810.39      884.15      7.88 o
   0   2   3      539.57      538.56      7.45 o
   1   2   3        0.66        1.34      1.02 o
   2   2   3        7.69       21.07      2.71 o
   3   2   3     1912.02     2099.50     18.18 o
   4   2   3       39.37       56.99      2.54 o
   5   2   3       17.99       12.77      5.42 o
   6   2   3        2.76       10.08      5.98 o
   7   2   3      263.39      268.02     12.41 o
   8   2   3        0.41        8.38      7.11 o
  -8   3   3      327.58      306.26     16.60 o
  -7   3   3      497.60      497.81     22.67 o
  -6   3   3      279.00      290.76      9.11 o
  -5   3   3      827.81      789.33     11.19 o
  -4   3   3      465.29      391.79      4.67 o
  -3   3   3     1773.47     1690.94     13.43 o
  -2   3   3     3505.82     3616.91     29.01 o
  -1   3   3      161.82      133.88      1.84 o
   0   3   3     8054.79     7787.53     68.14 o
   1   3   3      534.00      565.43      6.29 o
   2   3   3      182.49      113.90      2.14 o
   3   3   3     4972.29     5365.30     43.77 o
   4   3   3     1244.85     1238.09     16.22 o
   5   3   3      650.70      630.49     15.24 o
   6   3   3      382.98      362.65     12.52 o
   7   3   3     1124.35     1045.03     22.91 o
   8   3   3      555.53      554.17     17.60 o
  -8   4   3       79.61       75.51      9.26 o
  -7   4   3      111.59      111.30     13.57 o
  -6   4   3      537.67      505.92     11.15 o
  -5   4   3     1568.23     1600.32     17.52 o
  -4   4   3      232.16      281.65      3.46 o
  -3   4   3     4664.32     5199.14     42.73 o
  -2   4   3       59.01       52.02      1.45 o
  -1   4   3     1009.86      959.05     10.77 o
   0   4   3      433.07      479.98      5.28 o
   1   4   3      650.86      653.87      7.21 o
   2   4   3      106.04      143.72      2.15 o
   3   4   3       53.41       55.75      2.08 o
   4   4   3       82.29       74.15      4.13 o
   5   4   3        5.01        2.39      3.29 o
   6   4   3       40.04       27.21      6.18 o
   7   4   3      302.19      303.44     12.97 o
   8   4   3        6.51       22.88      9.42 o
  -8   5   3      107.84       84.83      9.58 o
  -7   5   3      513.88      522.47     12.64 o
  -6   5   3      175.36      170.19      7.34 o
  -5   5   3      717.51      716.51     11.57 o
  -4   5   3     2421.56     2466.35     24.13 o
  -3   5   3      318.46      250.36      3.50 o
  -2   5   3      595.53      514.07      4.84 o
  -1   5   3      303.83      312.16      4.89 o
   0   5   3       42.37       60.96      2.07 o
   1   5   3     5429.85     5474.36     49.80 o
   2   5   3      119.15       81.51      1.78 o
   3   5   3       85.51       70.43      2.80 o
   4   5   3     1551.88     1582.87     25.16 o
   5   5   3      696.37      680.92     12.13 o
   6   5   3     2389.41     2181.32     35.32 o
   7   5   3       27.71       22.16      6.50 o
   8   5   3        9.28       20.07      7.31 o
  -8   6   3        9.63       24.11      8.22 o
  -7   6   3       20.66       18.82      5.18 o
  -6   6   3      326.25      326.78      9.56 o
  -5   6   3      995.28     1038.64     15.59 o
  -4   6   3       68.09       90.83      2.87 o
  -3   6   3        5.72        7.37      1.22 o
  -2   6   3     2302.17     2418.56     22.41 o
  -1   6   3      896.96      976.17     14.00 o
   0   6   3     7268.08     7441.57     59.37 o
   1   6   3     1426.95     1511.25     16.11 o
   2   6   3       10.06        3.91      1.14 o
   3   6   3        0.07       -0.03      0.83 o
   4   6   3     1189.74     1166.15     19.97 o
   5   6   3      254.16      258.36     12.21 o
   6   6   3      378.11      368.04     22.99 o
   7   6   3        1.15        5.73      6.20 o
   8   6   3       19.60       37.73      8.05 o
  -8   7   3       67.02       62.01      9.22 o
  -7   7   3      215.49      222.90     13.48 o
  -6   7   3     1148.92     1102.64     17.37 o
  -5   7   3      384.73      394.88      9.37 o
  -4   7   3       19.02       33.60      2.75 o
  -3   7   3       73.85      104.35      2.38 o
  -2   7   3     1323.54     1348.19     13.41 o
  -1   7   3      990.84      972.74     11.83 o
   0   7   3       27.75       16.92      1.10 o
   1   7   3      312.91      393.86      4.18 o
   2   7   3     1039.57      923.31      9.00 o
   3   7   3     3786.69     3783.96     28.51 o
   4   7   3     1072.71     1055.79     15.65 o
   5   7   3      559.83      504.02     13.19 o
   6   7   3       38.59       49.31      7.04 o
   7   7   3      320.16      282.57     26.34 o
   8   7   3      784.01      785.51     21.03 o
  -8   8   3       24.91       19.95      7.90 o
  -7   8   3       46.01       40.48      5.64 o
  -6   8   3     1763.64     1712.78     23.64 o
  -5   8   3     2085.01     2015.50     21.70 o
  -4   8   3      579.86      561.72      8.50 o
  -3   8   3      924.35      968.60     10.71 o
  -2   8   3      135.84      129.63      3.00 o
  -1   8   3      357.02      411.78      5.33 o
   0   8   3     3260.78     3608.50     29.75 o
   1   8   3        3.95        4.06      0.93 o
   2   8   3      209.16      202.47      3.34 o
   3   8   3      363.28      421.10      4.75 o
   4   8   3      251.55      244.92      6.95 o
   5   8   3      178.27      159.82      8.54 o
   6   8   3      982.17      942.04     19.95 o
   7   8   3        9.92        4.61      8.46 o
  -8   9   3       51.84       65.59     21.23 o
  -7   9   3      457.33      434.67     11.40 o
  -6   9   3      842.28      851.83     14.98 o
  -5   9   3      180.99      175.75      5.79 o
  -4   9   3      380.78      392.08      9.32 o
  -3   9   3     1008.91      934.20     10.55 o
  -2   9   3      353.61      346.19      5.24 o
  -1   9   3     1620.22     1614.60     16.11 o
   0   9   3       67.01       76.98      7.16 o
   1   9   3      143.35      129.40      5.25 o
   2   9   3     1582.86     1459.65     17.18 o
   3   9   3        4.02        9.44      1.19 o
   4   9   3     2020.87     2009.15     24.45 o
   5   9   3      301.60      285.78      9.70 o
   6   9   3       13.51        8.10      8.62 o
   7   9   3      513.91      500.34     15.14 o
  -8  10   3        1.13       -1.13     10.54 o
  -7  10   3      136.31      114.21     10.51 o
  -6  10   3      249.69      250.73     10.08 o
  -5  10   3      714.23      725.72     10.95 o
  -4  10   3        4.10        7.02      2.51 o
  -3  10   3       41.67       44.49      2.42 o
  -2  10   3      886.63      851.88      8.36 o
  -1  10   3       23.29       18.52      1.62 o
   0  10   3      382.28      422.47      6.04 o
   1  10   3     1767.05     1991.47     17.15 o
   2  10   3       39.15       65.86      2.49 o
   3  10   3       54.10       46.14      2.21 o
   4  10   3      136.08      148.16      5.81 o
   5  10   3      848.50      805.76     13.49 o
   6  10   3      464.52      439.39     13.27 o
   7  10   3      249.99      245.99     11.49 o
  -7  11   3        2.41       -0.59      5.12 o
  -6  11   3       62.38       65.13      4.70 o
  -5  11   3        3.82        3.44      3.30 o
  -4  11   3      167.51      170.39      5.10 o
  -3  11   3      167.41      143.81      3.20 o
  -2  11   3     2224.42     2172.27     21.57 o
  -1  11   3      520.45      521.14      7.15 o
   0  11   3      375.72      431.23      6.18 o
   1  11   3      214.76      169.92      2.94 o
   2  11   3     1985.48     2025.40     16.49 o
   3  11   3       85.02       94.30      3.16 o
   4  11   3       22.32       22.36      3.43 o
   5  11   3      823.23      763.20     13.22 o
   6  11   3      362.84      321.86     11.58 o
   7  11   3      496.95      489.62     15.34 o
  -7  12   3        8.92        8.83     10.38 o
  -6  12   3       25.74       25.52      3.89 o
  -5  12   3      674.34      669.38     10.43 o
  -4  12   3        2.02        4.85      2.55 o
  -3  12   3        2.49        1.73      1.99 o
  -2  12   3      224.49      242.83      4.75 o
  -1  12   3      173.12      160.49      3.91 o
   0  12   3     6360.27     6589.67     59.98 o
   1  12   3       23.70       27.97      1.60 o
   2  12   3       22.85       27.99      1.78 o
   3  12   3      104.90      114.07      3.55 o
   4  12   3      154.35      157.42      5.82 o
   5  12   3      177.51      170.51      6.76 o
   6  12   3      106.19       81.21      5.76 o
   7  12   3       27.67       30.75     10.38 o
  -7  13   3      139.42      129.43      9.42 o
  -6  13   3      153.52      171.82      7.46 o
  -5  13   3       45.30       46.36      4.63 o
  -4  13   3       79.85       71.96      3.41 o
  -3  13   3     1104.80     1193.84     13.87 o
  -2  13   3      183.04      181.08      4.72 o
  -1  13   3        4.48        9.64      4.40 o
   0  13   3      190.18      145.62      3.94 o
   1  13   3     1302.37     1356.91     11.63 o
   2  13   3      549.23      609.55      7.37 o
   3  13   3       79.42       90.40      3.07 o
   4  13   3      523.03      521.46     10.09 o
   5  13   3      188.43      177.42      7.96 o
   6  13   3      258.84      227.49      9.06 o
   7  13   3      441.33      424.82     14.03 o
  -7  14   3        2.00       -2.57      7.13 o
  -6  14   3        0.04       -3.46      4.15 o
  -5  14   3        8.85       10.75      6.04 o
  -4  14   3      440.47      454.98     10.38 o
  -3  14   3       39.77       45.55      2.79 o
  -2  14   3       33.04       41.53      2.64 o
  -1  14   3      995.39      963.38     11.54 o
   0  14   3      603.89      623.54      8.48 o
   1  14   3       52.96       52.73      2.24 o
   2  14   3      488.75      514.60      6.73 o
   3  14   3      313.99      295.57      5.80 o
   4  14   3      223.06      201.96      7.98 o
   5  14   3       50.97       58.96      5.00 o
   6  14   3        0.01        1.39      4.41 o
   7  14   3      128.15      153.62      9.58 o
  -7  15   3       24.64       46.24      7.98 o
  -6  15   3      136.83      122.77      8.85 o
  -5  15   3      557.32      550.38     11.65 o
  -4  15   3      171.04      183.03      5.01 o
  -3  15   3      457.05      432.79      7.11 o
  -2  15   3      359.10      361.63      6.40 o
  -1  15   3      539.89      544.18      9.03 o
   0  15   3       72.63       65.51      3.05 o
   1  15   3     1925.06     1898.48     17.56 o
   2  15   3     1926.37     1982.85     20.75 o
   3  15   3      353.59      359.44      7.36 o
   4  15   3       33.87       42.84      4.95 o
   5  15   3      423.20      425.04     11.79 o
   6  15   3      374.93      355.65     10.12 o
  -7  16   3       19.11       -0.41      6.99 o
  -6  16   3        0.12       -4.33      4.33 o
  -5  16   3      142.51      136.74      4.81 o
  -4  16   3        2.32        0.09      4.24 o
  -3  16   3      336.69      353.76      6.61 o
  -2  16   3       82.95       81.41      4.47 o
  -1  16   3      781.64      793.25     10.44 o
   0  16   3      607.69      574.38      8.45 o
   1  16   3      115.40      116.92      4.03 o
   2  16   3      200.18      193.41      4.82 o
   3  16   3      315.55      299.50      7.97 o
   4  16   3        0.37        0.08      3.36 o
   5  16   3        6.12        4.34      7.66 o
   6  16   3       49.06       48.85      5.90 o
  -6  17   3       85.20      105.34      6.83 o
  -5  17   3      201.12      189.03      5.76 o
  -4  17   3      155.58      143.54      9.12 o
  -3  17   3      140.26      143.08      5.22 o
  -2  17   3      470.44      480.12      7.84 o
  -1  17   3      814.38      816.25     10.79 o
   0  17   3       82.46       88.24      3.66 o
   1  17   3       63.25       63.88      3.36 o
   2  17   3      327.57      329.00      6.32 o
   3  17   3     2024.36     2014.28     50.29 o
   4  17   3      634.66      627.71     14.11 o
   5  17   3      129.98      118.12     12.13 o
   6  17   3      183.51      186.12     15.64 o
  -6  18   3      288.93      273.27     11.74 o
  -5  18   3        2.58        0.43      2.90 o
  -4  18   3       75.42       74.46      4.02 o
  -3  18   3       48.66       44.81      3.94 o
  -2  18   3        4.82        9.73      2.42 o
  -1  18   3      241.21      216.18      5.34 o
   0  18   3      326.79      310.58      6.14 o
   1  18   3       56.28       60.63      3.21 o
   2  18   3      732.47      704.20      9.96 o
   3  18   3      156.69      156.75     12.45 o
   4  18   3       53.35       56.83      9.90 o
   5  18   3       17.68        2.55      8.30 o
   6  18   3        2.99       -8.30      8.30 o
  -6  19   3      110.95      115.96      7.62 o
  -5  19   3       10.85        5.67      4.70 o
  -4  19   3      153.76      156.53      8.78 o
  -3  19   3     1296.57     1244.86     30.68 o
  -2  19   3      545.03      541.07      8.68 o
  -1  19   3      123.46      122.35      4.45 o
   0  19   3      160.69      152.41      5.95 o
   1  19   3      341.13      352.46     11.97 o
   2  19   3      279.61      251.40      7.94 o
   3  19   3      273.62      272.32     16.28 o
   4  19   3      300.02      273.60     16.28 o
   5  19   3      153.86      150.05     14.05 o
  -5  20   3       93.64       91.09      9.74 o
  -4  20   3        0.82        0.18      2.96 o
  -3  20   3        5.26       13.45      3.82 o
  -2  20   3        2.74       -3.79      3.79 o
  -1  20   3       48.68       36.31      3.77 o
   0  20   3        9.61       10.16      3.28 o
   1  20   3      166.50      179.91      6.42 o
   2  20   3       43.15       43.64      4.24 o
   3  20   3      673.17      655.75     23.94 o
   4  20   3        0.03       -3.83      8.30 o
   5  20   3      151.14      148.45     14.05 o
  -5  21   3      228.97      244.87     16.92 o
  -4  21   3      214.56      208.29      8.44 o
  -3  21   3       87.82       85.67      6.08 o
  -2  21   3      242.36      234.66      7.30 o
  -1  21   3      358.15      344.91      8.60 o
   0  21   3      880.62      854.31     14.42 o
   1  21   3      176.35      163.50      6.22 o
   2  21   3      495.79      490.32     13.45 o
   3  21   3      329.82      310.31     17.24 o
   4  21   3        2.30       -4.79      7.98 o
   5  21   3      142.99      159.31     14.69 o
  -5  22   3        6.33        2.87      8.62 o
  -4  22   3        0.04       -1.69      5.59 o
  -3  22   3        2.22        5.83      3.90 o
  -2  22   3      152.51      165.41      6.54 o
  -1  22   3        0.04        0.15      3.28 o
   0  22   3        8.25        9.91      3.35 o
   1  22   3        3.86        6.46      3.24 o
   2  22   3       47.12       49.48      9.90 o
   3  22   3       55.38       48.21     10.22 o
   4  22   3        0.93       -0.64      8.62 o
  -4  23   3      394.08      428.76     22.35 o
  -3  23   3      401.30      365.73     11.52 o
  -2  23   3        3.83        2.92      3.38 o
  -1  23   3      203.97      188.20      7.28 o
   0  23   3      381.97      389.06      9.67 o
   1  23   3      455.22      488.12     21.07 o
   2  23   3      382.67      376.08     19.47 o
   3  23   3      485.71      494.20     23.31 o
   4  23   3       65.91       55.23     11.49 o
  -3  24   3       31.23       30.01     10.22 o
  -2  24   3       97.34      108.16      7.20 o
  -1  24   3        0.89        0.34      3.34 o
   0  24   3       24.82       31.19      5.85 o
   1  24   3      251.80      229.48     12.13 o
   2  24   3       71.15       77.26     11.49 o
   3  24   3       10.10       16.60      9.90 o
  -3  25   3      131.01      132.81     15.00 o
  -2  25   3      449.61      490.69     22.67 o
  -1  25   3        9.85        9.65      6.18 o
   0  25   3       26.71       30.24      7.82 o
   1  25   3      411.52      403.68     13.97 o
   2  25   3      287.33      294.03     19.79 o
  -2  26   3        5.58        8.30      9.26 o
  -1  26   3       78.03       58.19      7.79 o
   0  26   3       52.51       64.83     12.29 o
   1  26   3       90.45      108.15      8.90 o
  -8   0   4      500.16      438.65     22.03 o
  -7   0   4     1492.97     1394.50     37.03 o
  -6   0   4      194.75      180.65      8.64 o
  -5   0   4     1596.34     1632.29     25.72 o
  -4   0   4     2032.38     1857.03     18.27 o
  -3   0   4     4625.98     5768.62     45.91 o
  -2   0   4      333.70      228.01      4.85 o
  -1   0   4      513.08      570.41      8.80 o
   0   0   4      480.15      490.77      7.79 o
   1   0   4      166.66      161.38      3.31 o
   2   0   4      546.63      656.75     11.65 o
   3   0   4     1082.22      908.41     11.77 o
   4   0   4      154.67      166.86      5.33 o
   5   0   4      836.70      829.10     25.54 o
   6   0   4      922.38      839.64     26.82 o
   7   0   4      485.55      423.65     20.11 o
   8   0   4        2.47        7.34      9.58 o
  -8   1   4       59.00       53.35      8.67 o
  -7   1   4        0.78       -5.98      5.98 o
  -6   1   4       24.58       25.66      3.84 o
  -5   1   4      118.91      138.19      4.02 o
  -4   1   4      105.19      114.54      2.35 o
  -3   1   4     1234.87     1462.51     10.93 o
  -2   1   4     2593.69     2903.51     21.65 o
  -1   1   4     4579.52     4672.12     33.95 o
   0   1   4      760.83      757.38      7.82 o
   1   1   4      970.55     1030.50     10.42 o
   2   1   4      204.48      216.53      4.22 o
   3   1   4      275.10      277.80      3.80 o
   4   1   4        0.02       -1.29      2.49 o
   5   1   4       40.95       38.25      9.74 o
   6   1   4       22.99       20.53      7.18 o
   7   1   4       52.51       46.61      7.90 o
   8   1   4       15.24       30.76      7.89 o
  -8   2   4       58.65       62.13      9.37 o
  -7   2   4      903.98      844.93     15.58 o
  -6   2   4     2396.82     2383.76     36.46 o
  -5   2   4       36.54       43.63      2.30 o
  -4   2   4      780.95      757.05      6.68 o
  -3   2   4      269.09      380.79      4.66 o
  -2   2   4      186.82      152.17      2.43 o
  -1   2   4    12181.48    11646.74    128.98 o
   0   2   4       68.65      119.22      2.27 o
   1   2   4      555.22      589.95      6.70 o
   2   2   4       46.31       93.94      2.19 o
   3   2   4       14.93       34.15      1.81 o
   4   2   4     1434.05     1516.26     15.90 o
   5   2   4      352.58      340.45     11.49 o
   6   2   4      236.43      229.71     12.61 o
   7   2   4      242.72      233.30     11.71 o
   8   2   4      139.84      143.59     14.69 o
  -8   3   4        9.10       11.28      8.01 o
  -7   3   4       47.66       49.58      5.81 o
  -6   3   4       26.09       32.47      4.33 o
  -5   3   4      918.36      986.07      9.87 o
  -4   3   4      335.30      394.74      4.45 o
  -3   3   4     6525.90     6915.86     54.50 o
  -2   3   4      312.33      312.56      4.21 o
  -1   3   4     1051.11     1027.11      9.12 o
   0   3   4     2215.99     2242.04     23.66 o
   1   3   4      990.93      954.33      8.81 o
   2   3   4      624.85      721.14      6.75 o
   3   3   4       30.58       33.43      3.41 o
   4   3   4      129.61      142.14      3.59 o
   5   3   4        4.54        3.68      5.18 o
   6   3   4      116.75       96.92     11.81 o
   7   3   4        0.89        6.55      6.36 o
   8   3   4       12.11       19.12      7.44 o
  -8   4   4      427.14      388.00     15.10 o
  -7   4   4      274.89      269.83     10.62 o
  -6   4   4       19.61       26.31      4.77 o
  -5   4   4      719.82      756.89     10.53 o
  -4   4   4     3439.70     3419.71     26.05 o
  -3   4   4     2788.28     2691.48     20.45 o
  -2   4   4      282.51      242.56      3.22 o
  -1   4   4     1095.48     1011.50      9.06 o
   0   4   4     1459.75     1470.57     13.91 o
   1   4   4       30.17       33.69      1.50 o
   2   4   4      315.63      272.32      3.21 o
   3   4   4     1903.39     1932.35     15.70 o
   4   4   4     2512.88     2494.37     29.02 o
   5   4   4       97.18       96.66      5.81 o
   6   4   4      887.85      821.97     18.70 o
   7   4   4      685.64      643.92     17.49 o
   8   4   4       24.21       16.91      7.44 o
  -8   5   4       22.30       24.14      7.99 o
  -7   5   4       37.94       31.86      7.84 o
  -6   5   4       13.48       11.60      4.03 o
  -5   5   4       33.73       46.41      2.65 o
  -4   5   4        6.52        8.02      1.10 o
  -3   5   4        9.29        5.11      1.02 o
  -2   5   4      140.69      167.27      2.48 o
  -1   5   4       38.62       43.13      1.34 o
   0   5   4       28.88       25.51      0.96 o
   1   5   4     4277.42     4615.97     37.24 o
   2   5   4      157.13      174.52      2.58 o
   3   5   4      703.43      797.24      7.58 o
   4   5   4      292.47      319.05      8.53 o
   5   5   4       39.21       31.39      3.73 o
   6   5   4      346.27      322.82     12.06 o
   7   5   4       45.33       55.40      7.18 o
   8   5   4        0.01        9.04      7.44 o
  -8   6   4       85.67       71.68      9.25 o
  -7   6   4      297.29      312.80     10.03 o
  -6   6   4      852.69      856.06     14.85 o
  -5   6   4     1503.99     1513.80     20.14 o
  -4   6   4     2178.58     2229.22     17.81 o
  -3   6   4      112.39       94.85      2.40 o
  -2   6   4     2208.40     2236.84     20.68 o
  -1   6   4     1244.56     1205.60     14.01 o
   0   6   4       13.38       12.20      1.22 o
   1   6   4      851.40      846.99      7.42 o
   2   6   4     1858.24     1865.80     14.98 o
   3   6   4      977.13      939.33      8.64 o
   4   6   4      431.23      488.61      7.22 o
   5   6   4     1529.03     1482.87     25.60 o
   6   6   4      445.17      394.66     12.72 o
   7   6   4        6.02        6.57      5.90 o
  -8   7   4       63.62       45.83      8.69 o
  -7   7   4      123.19      139.86      8.59 o
  -6   7   4      661.01      620.91     12.45 o
  -5   7   4       65.16       79.33      6.28 o
  -4   7   4        4.59        3.27      2.26 o
  -3   7   4      121.40      125.64      2.66 o
  -2   7   4     2856.76     3029.81     24.78 o
  -1   7   4       13.15        7.81      1.55 o
   0   7   4     1913.11     2036.44     17.53 o
   1   7   4      620.64      704.96      8.24 o
   2   7   4      108.57      116.43      2.76 o
   3   7   4        5.68        6.42      1.12 o
   4   7   4      255.81      236.13      5.01 o
   5   7   4        0.65       -3.19      8.78 o
   6   7   4      185.09      168.06      9.18 o
   7   7   4        5.65        9.81      6.86 o
  -8   8   4      265.99      274.52     16.55 o
  -7   8   4      791.85      779.68     15.22 o
  -6   8   4     1837.59     1862.48     25.12 o
  -5   8   4      822.18      811.16     11.32 o
  -4   8   4       35.92       23.34      1.98 o
  -3   8   4     1372.39     1427.68     14.76 o
  -2   8   4     1278.43     1168.78     12.08 o
  -1   8   4       54.78       80.37      2.98 o
   0   8   4      665.30      670.43      7.77 o
   1   8   4     1429.90     1397.12     11.53 o
   2   8   4      560.90      525.41      6.17 o
   3   8   4      928.22      998.21      8.38 o
   4   8   4     1180.42     1235.60     14.29 o
   5   8   4        3.31        4.88      4.72 o
   6   8   4       26.29       22.95      6.39 o
   7   8   4      419.63      387.89     13.89 o
  -8   9   4       20.71       10.59      5.93 o
  -7   9   4      404.76      375.02     10.85 o
  -6   9   4      400.15      380.58     10.34 o
  -5   9   4       53.44       48.62      4.88 o
  -4   9   4       18.13       13.16      3.05 o
  -3   9   4      248.16      260.99      4.79 o
  -2   9   4        0.10        0.14      1.31 o
  -1   9   4      555.33      587.34      7.14 o
   0   9   4      651.13      663.21      7.10 o
   1   9   4      495.57      522.57      5.38 o
   2   9   4     1073.86     1098.68      9.87 o
   3   9   4       30.33       28.35      1.61 o
   4   9   4      108.12       94.88      5.36 o
   5   9   4        9.16        9.98      3.43 o
   6   9   4      182.71      158.48      8.90 o
   7   9   4       52.83       71.41      8.21 o
  -8  10   4      474.56      460.21     12.99 o
  -7  10   4      245.75      236.25     16.03 o
  -6  10   4      337.87      377.44      9.38 o
  -5  10   4     1890.71     1926.61     21.18 o
  -4  10   4       95.50      103.72      4.73 o
  -3  10   4      104.00       93.53      3.87 o
  -2  10   4     1910.88     1862.01     21.94 o
  -1  10   4      772.13      770.29      9.02 o
   0  10   4     2250.77     2321.83     20.23 o
   1  10   4      773.76      745.98      7.07 o
   2  10   4      104.00       75.54      2.39 o
   3  10   4       30.42       36.59      4.01 o
   4  10   4       15.26       26.31      3.47 o
   5  10   4      493.69      545.38     10.84 o
   6  10   4      529.37      524.87     44.22 o
   7  10   4      160.79      148.57     21.23 o
  -7  11   4      163.32      170.07      8.40 o
  -6  11   4      349.38      348.92      8.28 o
  -5  11   4      764.59      746.84     11.14 o
  -4  11   4      140.29      155.11      5.77 o
  -3  11   4      153.63      151.27      3.96 o
  -2  11   4      213.77      205.48      3.40 o
  -1  11   4      994.49     1108.64     12.27 o
   0  11   4     7818.69     8000.48     64.52 o
   1  11   4     2393.68     2508.25     19.65 o
   2  11   4       29.40       26.93      1.83 o
   3  11   4      201.81      226.35      4.62 o
   4  11   4      205.77      229.49      7.08 o
   5  11   4      893.48      829.73     13.98 o
   6  11   4        0.19        3.75      5.26 o
   7  11   4        0.09       -3.41     11.33 o
  -7  12   4      222.65      210.44     11.49 o
  -6  12   4     1082.56     1099.20     25.59 o
  -5  12   4      167.13      178.42      6.97 o
  -4  12   4       75.09       78.43      5.27 o
  -3  12   4      851.16      886.68     18.41 o
  -2  12   4     4275.27     4384.92     40.99 o
  -1  12   4      379.09      371.97      5.99 o
   0  12   4      134.82      104.96      2.92 o
   1  12   4      827.21      786.16      7.57 o
   2  12   4      133.93      132.11      3.19 o
   3  12   4       81.73       81.99      3.29 o
   4  12   4      219.39      211.32      6.76 o
   5  12   4      901.02      945.23     15.39 o
   6  12   4       50.20       50.35      8.46 o
   7  12   4       25.78       23.33      6.56 o
  -7  13   4       92.84       85.31     14.69 o
  -6  13   4      340.95      319.83      9.65 o
  -5  13   4       72.58       84.15      5.21 o
  -4  13   4      118.49      121.00      6.59 o
  -3  13   4      408.52      413.36      6.62 o
  -2  13   4       17.53       12.86      2.79 o
  -1  13   4      209.40      229.28      5.08 o
   0  13   4      612.89      595.41      7.22 o
   1  13   4      108.88      106.67      3.01 o
   2  13   4      131.58      143.27      3.35 o
   3  13   4      846.27      816.72      9.34 o
   4  13   4      611.94      599.07     13.30 o
   5  13   4      420.46      415.60      9.91 o
   6  13   4       79.09       85.99      5.80 o
   7  13   4      120.87      124.18     23.94 o
  -7  14   4      389.26      350.31     13.62 o
  -6  14   4      614.40      645.28     13.36 o
  -5  14   4      230.86      223.86      7.71 o
  -4  14   4       42.12       51.18      5.18 o
  -3  14   4     1312.38     1341.73     16.73 o
  -2  14   4        5.12        8.97      2.20 o
  -1  14   4      396.76      436.90      6.92 o
   0  14   4      940.49      930.06     10.03 o
   1  14   4      417.23      451.32      6.09 o
   2  14   4      348.58      329.73      6.07 o
   3  14   4      588.26      584.93      8.76 o
   4  14   4     1058.04     1022.79     18.99 o
   5  14   4      199.78      217.34      7.69 o
   6  14   4      125.57      109.35      6.38 o
  -7  15   4      403.95      394.08     14.36 o
  -6  15   4       44.86       40.83     10.07 o
  -5  15   4       69.98       75.32      6.40 o
  -4  15   4       67.50       78.57      7.50 o
  -3  15   4      316.02      318.43      6.77 o
  -2  15   4      178.25      182.58      4.87 o
  -1  15   4      340.29      336.15      6.19 o
   0  15   4       60.46       60.76      2.55 o
   1  15   4     4168.27     4213.25     47.06 o
   2  15   4        7.58        6.41      2.12 o
   3  15   4      162.88      159.76      6.13 o
   4  15   4      616.28      624.99     14.00 o
   5  15   4       44.98       43.62      4.71 o
   6  15   4       98.74       99.15      6.89 o
  -6  16   4     1153.36     1153.16     19.00 o
  -5  16   4      222.62      228.47      8.53 o
  -4  16   4        9.79        6.88      2.85 o
  -3  16   4      307.75      301.40      6.16 o
  -2  16   4     1134.12     1131.70     13.59 o
  -1  16   4      107.49      117.49      4.15 o
   0  16   4      556.02      559.04      8.40 o
   1  16   4       60.88       66.84      4.52 o
   2  16   4      912.00      917.36     13.82 o
   3  16   4      564.13      562.38      9.97 o
   4  16   4       81.67       75.46      5.52 o
   5  16   4      154.90      161.89      8.13 o
   6  16   4        3.80        8.45      6.07 o
  -6  17   4        0.40        0.75      4.96 o
  -5  17   4       34.50       30.68      5.41 o
  -4  17   4      123.65      110.52      5.66 o
  -3  17   4       26.46       26.22      2.88 o
  -2  17   4      129.83      124.19      4.35 o
  -1  17   4        1.92        2.87      2.15 o
   0  17   4      177.19      160.70      3.99 o
   1  17   4       30.12       41.30      5.15 o
   2  17   4       49.44       43.72      2.93 o
   3  17   4      522.47      541.50      9.95 o
   4  17   4        7.16        4.90      3.77 o
   5  17   4       53.47       61.25     12.61 o
   6  17   4      289.34      313.76     22.51 o
  -6  18   4      129.46      134.99      7.49 o
  -5  18   4       83.20       80.18      6.26 o
  -4  18   4      311.14      317.46     11.10 o
  -3  18   4      574.25      565.62     10.32 o
  -2  18   4      160.89      153.42      4.92 o
  -1  18   4      715.98      706.68     10.07 o
   0  18   4      658.66      663.31      8.45 o
   1  18   4      177.14      186.19      5.18 o
   2  18   4      197.68      200.31      5.16 o
   3  18   4      473.45      509.72      9.80 o
   4  18   4      333.18      334.29     12.77 o
   5  18   4       96.97       76.62     10.54 o
  -6  19   4        2.38       -4.73      4.98 o
  -5  19   4        8.53       11.28      5.39 o
  -4  19   4        2.69        4.27      3.46 o
  -3  19   4      298.31      294.78      7.53 o
  -2  19   4      118.83      122.74      5.62 o
  -1  19   4        1.70       -0.29      2.38 o
   0  19   4      352.25      336.82      6.66 o
   1  19   4        6.70        5.77      2.40 o
   2  19   4       81.98       79.07      6.80 o
   3  19   4       45.01       59.25     10.06 o
   4  19   4      197.08      241.36     15.64 o
   5  19   4       31.10       36.39     10.54 o
  -5  20   4      151.42      160.67      7.60 o
  -4  20   4      227.73      231.41      6.30 o
  -3  20   4      426.38      429.97      9.26 o
  -2  20   4      343.33      345.59      7.07 o
  -1  20   4      238.86      234.54      7.72 o
   0  20   4      382.36      387.74      9.07 o
   1  20   4      971.39      925.82     14.98 o
   2  20   4      320.68      309.02      8.07 o
   3  20   4      236.17      238.80     15.96 o
   4  20   4       32.09       34.16      9.26 o
   5  20   4       49.22       27.78     10.54 o
  -5  21   4      183.64      179.28      8.21 o
  -4  21   4        0.32        1.42      3.65 o
  -3  21   4      104.83       98.59      6.26 o
  -2  21   4      128.47      119.24      5.52 o
  -1  21   4        9.84        9.13      3.37 o
   0  21   4      123.01      106.70      5.31 o
   1  21   4      132.91      133.12      5.77 o
   2  21   4      439.54      422.21      9.54 o
   3  21   4        1.23        0.00      8.30 o
   4  21   4       24.00       17.88      9.90 o
  -4  22   4      147.13      170.12      7.91 o
  -3  22   4      339.70      331.73     10.56 o
  -2  22   4       13.75       20.53      7.02 o
  -1  22   4      988.44      962.47     15.90 o
   0  22   4      376.22      368.43      9.29 o
   1  22   4        7.17        4.43      3.14 o
   2  22   4     1198.33     1211.50     22.81 o
   3  22   4      343.48      336.49     19.16 o
   4  22   4      159.23      165.69     14.69 o
  -4  23   4        4.57       11.81      4.44 o
  -3  23   4      242.80      216.56      8.92 o
  -2  23   4      180.64      198.06     13.59 o
  -1  23   4        6.69        0.51      3.35 o
   0  23   4        7.28        1.23      3.21 o
   1  23   4       72.12       56.48      4.69 o
   2  23   4      465.97      476.01     21.39 o
   3  23   4      128.60      135.04     13.41 o
  -3  24   4      156.57      179.03      9.10 o
  -2  24   4      516.69      488.27     11.08 o
  -1  24   4      149.39      136.29      6.23 o
   0  24   4      142.91      155.42      6.80 o
   1  24   4       15.19       13.90      3.85 o
   2  24   4       22.54       21.71      9.58 o
   3  24   4     1036.91     1061.84     34.80 o
  -3  25   4       11.08       22.03     10.54 o
  -2  25   4       32.18       34.43      5.12 o
  -1  25   4       95.64      114.32      6.39 o
   0  25   4       24.14       20.91      4.15 o
   1  25   4      128.68      146.62     22.03 o
   2  25   4       99.48       89.39     13.41 o
  -1  26   4      321.21      336.59     22.99 o
   0  26   4        2.91       -5.63      5.63 o
   1  26   4      139.40      137.46      9.58 o
  -8   1   5      917.45      880.85     28.73 o
  -7   1   5      640.20      609.03     13.31 o
  -6   1   5      945.99      973.43     14.72 o
  -5   1   5      743.35      779.68      7.62 o
  -4   1   5     2525.33     2613.00     16.73 o
  -3   1   5     2314.41     2388.87     17.09 o
  -2   1   5      201.90      192.22      2.30 o
  -1   1   5     8201.18     8272.93     51.34 o
   0   1   5     2776.67     2735.33     20.43 o
   1   1   5       48.86       55.85      1.72 o
   2   1   5     6020.10     6291.31     51.13 o
   3   1   5     1016.71      971.96      9.99 o
   4   1   5       23.17       20.16      1.79 o
   5   1   5      133.26      126.24      7.56 o
   6   1   5      193.55      185.68     18.20 o
   7   1   5      791.65      779.77     19.29 o
  -8   2   5       38.95       42.78      8.69 o
  -7   2   5       56.35       64.11      5.98 o
  -6   2   5       14.60       15.89      3.31 o
  -5   2   5      765.35      773.45      8.36 o
  -4   2   5      102.54      108.69      2.23 o
  -3   2   5      159.53      188.55      3.46 o
  -2   2   5     1341.24     1470.33     11.81 o
  -1   2   5      698.57      736.57      8.40 o
   0   2   5       17.08       31.50      4.39 o
   1   2   5      846.54      874.65      7.56 o
   2   2   5       41.61       60.72      2.48 o
   3   2   5      624.66      683.45      7.75 o
   4   2   5      111.48      131.37      3.13 o
   5   2   5       42.52       40.73      5.82 o
   6   2   5        5.56        6.60      5.50 o
   7   2   5       50.25       64.19      8.12 o
  -8   3   5       53.63       47.70      8.45 o
  -7   3   5      518.76      516.47     12.15 o
  -6   3   5     1331.64     1354.45     18.34 o
  -5   3   5        7.20       10.22      2.02 o
  -4   3   5     3824.26     3849.59     56.08 o
  -3   3   5     2138.42     2248.85     19.13 o
  -2   3   5       45.03       74.37      2.17 o
  -1   3   5     6469.17     6335.98     49.95 o
   0   3   5       21.98       31.62      1.59 o
   1   3   5     1941.73     1883.43     16.23 o
   2   3   5       10.40       20.14      1.56 o
   3   3   5      611.19      758.31      8.24 o
   4   3   5     1647.74     1686.57     15.70 o
   5   3   5       42.21       50.64      6.10 o
   6   3   5      169.85      168.71      9.35 o
   7   3   5      125.37      121.35      8.95 o
  -8   4   5        2.74       -1.01      7.31 o
  -7   4   5       12.52       10.97      5.21 o
  -6   4   5      138.25      151.55      6.80 o
  -5   4   5       73.21       89.23      3.04 o
  -4   4   5        6.22       12.21      1.42 o
  -3   4   5      475.74      422.03      5.12 o
  -2   4   5     1326.69     1428.62     11.57 o
  -1   4   5      291.80      367.32      5.25 o
   0   4   5      932.22      995.09      9.06 o
   1   4   5     1689.95     1878.69     16.29 o
   2   4   5       91.36      102.38      2.38 o
   3   4   5      162.30      185.97      3.34 o
   4   4   5      202.85      178.57      5.37 o
   5   4   5        4.50        2.13      3.00 o
   6   4   5        0.03        1.68      5.20 o
   7   4   5       41.41       52.76      7.18 o
  -8   5   5      200.21      202.73      9.76 o
  -7   5   5       22.47       20.26      5.06 o
  -6   5   5       51.96       58.72      5.16 o
  -5   5   5     3495.00     3606.01     31.06 o
  -4   5   5     3910.59     4026.46     30.29 o
  -3   5   5       98.07      137.55      2.82 o
  -2   5   5       11.29        8.85      1.49 o
  -1   5   5     1089.92      947.48      9.81 o
   0   5   5      724.42      669.80      6.56 o
   1   5   5      247.24      276.93      3.48 o
   2   5   5      336.92      340.71      4.15 o
   3   5   5      517.39      485.13      5.55 o
   4   5   5        8.91       11.64      2.77 o
   5   5   5      151.67      182.24      9.94 o
   6   5   5       88.80       95.88      7.50 o
   7   5   5      220.73      188.97     23.94 o
  -8   6   5      235.33      218.94     10.02 o
  -7   6   5      165.28      141.60      8.24 o
  -6   6   5      498.25      489.76     10.98 o
  -5   6   5       24.52       26.11      2.59 o
  -4   6   5        1.46        2.43      1.30 o
  -3   6   5       26.96       12.71      1.43 o
  -2   6   5      359.03      384.00      5.85 o
  -1   6   5       44.82       41.17      1.46 o
   0   6   5     1735.20     1879.10     14.66 o
   1   6   5        0.40        3.92      0.94 o
   2   6   5      555.69      672.77      6.67 o
   3   6   5        3.82        1.72      1.27 o
   4   6   5        6.72       13.24      2.38 o
   5   6   5      256.65      220.05     18.68 o
   6   6   5        4.42        7.02      5.67 o
   7   6   5       13.33       11.85      5.98 o
  -8   7   5       10.01       11.34      5.95 o
  -7   7   5     1211.67     1159.17     19.10 o
  -6   7   5     2412.19     2395.82     30.22 o
  -5   7   5      113.15      121.77      4.77 o
  -4   7   5      635.78      650.47      7.32 o
  -3   7   5     1861.69     1868.13     16.40 o
  -2   7   5     1715.85     1660.85     14.41 o
  -1   7   5     1243.90     1159.05     12.17 o
   0   7   5     1675.73     2005.45     15.63 o
   1   7   5     4298.95     4416.48     32.84 o
   2   7   5      620.26      628.16      8.35 o
   3   7   5       19.45       28.36      1.48 o
   4   7   5     3785.24     3789.22     36.55 o
   5   7   5      297.18      336.42     11.23 o
   6   7   5       39.24       36.26      5.98 o
   7   7   5        6.15       18.00      6.26 o
  -8   8   5       12.74        6.21      6.37 o
  -7   8   5       47.67       43.39      6.04 o
  -6   8   5        0.08       -0.59      3.99 o
  -5   8   5       41.18       29.02      3.27 o
  -4   8   5      377.10      382.35      8.58 o
  -3   8   5        0.62        0.80      1.42 o
  -2   8   5      664.31      715.13      7.28 o
  -1   8   5      520.74      527.96      6.85 o
   0   8   5     5293.71     5553.95     45.23 o
   1   8   5        1.47        7.78      2.70 o
   2   8   5      625.50      602.98      5.87 o
   3   8   5       61.99       47.41      1.82 o
   4   8   5       99.55      118.40      6.13 o
   5   8   5       57.96       64.00      4.61 o
   6   8   5      135.93      157.21      9.18 o
   7   8   5        1.87       -3.89      5.96 o
  -8   9   5      188.64      169.66     11.41 o
  -7   9   5      804.64      746.68     15.27 o
  -6   9   5      987.86      992.71     16.32 o
  -5   9   5      530.05      550.10     14.09 o
  -4   9   5      592.96      604.58     10.25 o
  -3   9   5      811.54      743.93     10.67 o
  -2   9   5     2236.09     2230.75     21.34 o
  -1   9   5     3924.32     4009.20     33.29 o
   0   9   5     1850.62     1902.32     16.95 o
   1   9   5       26.90       10.30      1.19 o
   2   9   5      309.59      258.22      4.61 o
   3   9   5     2466.62     2463.65     19.78 o
   4   9   5      448.99      425.79      7.24 o
   5   9   5       22.15       17.60      3.79 o
   6   9   5      122.76      155.83      9.22 o
   7   9   5      565.33      540.08     15.91 o
  -8  10   5      106.19       91.68      9.50 o
  -7  10   5      115.46      106.47      8.84 o
  -6  10   5      222.23      193.62      6.75 o
  -5  10   5       76.88       80.74      4.28 o
  -4  10   5       11.19        6.65      3.15 o
  -3  10   5        7.90        4.35      1.84 o
  -2  10   5      229.58      225.60      4.15 o
  -1  10   5      403.58      450.08      5.60 o
   0  10   5      119.75      115.49      2.91 o
   1  10   5      181.10      178.97      3.04 o
   2  10   5      770.82      777.40      7.84 o
   3  10   5       13.29       16.04      1.73 o
   4  10   5     1191.32     1080.11     13.31 o
   5  10   5       11.10        7.42      3.42 o
   6  10   5      149.24      132.87      8.36 o
   7  10   5        3.28       14.46      8.78 o
  -7  11   5      238.13      214.31     11.00 o
  -6  11   5      650.08      663.43     25.73 o
  -5  11   5      503.43      532.99     11.02 o
  -4  11   5       63.93       67.75      4.11 o
  -3  11   5     1793.74     1785.85     33.32 o
  -2  11   5     4155.54     4137.94     50.36 o
  -1  11   5     1619.18     1579.79     16.32 o
   0  11   5      636.29      642.24      7.35 o
   1  11   5     3820.01     3864.95     29.39 o
   2  11   5      338.51      306.94      4.54 o
   3  11   5      292.15      315.52      5.82 o
   4  11   5      404.56      390.03      7.06 o
   5  11   5      916.50      887.43     14.82 o
   6  11   5      130.04      136.05      8.51 o
   7  11   5       72.22       73.40      7.79 o
  -7  12   5       89.92       75.75      8.73 o
  -6  12   5      178.80      162.86      7.76 o
  -5  12   5       17.54       23.55      4.05 o
  -4  12   5       95.60      104.63      6.18 o
  -3  12   5      497.75      503.99      9.38 o
  -2  12   5      110.89       98.07      4.79 o
  -1  12   5      439.08      473.35      6.14 o
   0  12   5      381.97      362.32      5.26 o
   1  12   5        3.90        4.34      2.41 o
   2  12   5      158.00      139.48      3.38 o
   3  12   5      204.49      196.45      3.76 o
   4  12   5      125.87      127.96      5.55 o
   5  12   5      192.77      206.88      8.50 o
   6  12   5        2.29        0.56     10.06 o
   7  12   5        1.04       -0.67      5.61 o
  -7  13   5      408.90      417.89     18.04 o
  -6  13   5      773.72      803.47     18.49 o
  -5  13   5     2131.84     2182.13     27.83 o
  -4  13   5     1021.23     1040.73     19.05 o
  -3  13   5      261.88      256.00      8.94 o
  -2  13   5      925.73      927.76     11.13 o
  -1  13   5      362.79      382.95      5.67 o
   0  13   5     4782.18     4804.66     40.22 o
   1  13   5     1950.50     1950.05     17.98 o
   2  13   5        3.88        4.77      1.82 o
   3  13   5      300.54      288.09      6.02 o
   4  13   5      502.37      496.20     12.06 o
   5  13   5      698.71      682.18     12.93 o
   6  13   5      233.13      232.80      8.23 o
  -7  14   5       80.74       80.50      9.04 o
  -6  14   5       93.46       89.32      6.09 o
  -5  14   5      604.60      612.85     12.15 o
  -4  14   5      146.37      161.02      7.77 o
  -3  14   5       83.24       93.45      3.63 o
  -2  14   5     1271.10     1218.26     16.68 o
  -1  14   5       15.04       14.64      1.92 o
   0  14   5       19.01       14.61      3.98 o
   1  14   5        1.54        8.38      6.34 o
   2  14   5       50.09       46.98      2.59 o
   3  14   5      197.64      197.01      5.83 o
   4  14   5      115.98      113.02      8.62 o
   5  14   5       94.99      110.21      5.81 o
   6  14   5      322.91      317.94      9.77 o
  -7  15   5      163.39      185.68     11.18 o
  -6  15   5      749.55      774.73     14.94 o
  -5  15   5     2608.35     2641.24     32.74 o
  -4  15   5      942.27      911.53     17.99 o
  -3  15   5     1016.49     1053.70     15.48 o
  -2  15   5      855.25      812.20     10.64 o
  -1  15   5      141.51      124.82      6.39 o
   0  15   5      999.89     1049.94     11.25 o
   1  15   5     1519.87     1545.01     15.09 o
   2  15   5      724.19      717.92     10.00 o
   3  15   5     1784.09     1789.58     22.88 o
   4  15   5      482.03      484.09     12.23 o
   5  15   5      277.80      284.84     10.12 o
   6  15   5      336.88      329.21     11.39 o
  -6  16   5      163.87      163.84      7.76 o
  -5  16   5      528.02      523.21     11.60 o
  -4  16   5       47.52       50.37      5.50 o
  -3  16   5      170.09      149.79      4.72 o
  -2  16   5      169.00      168.43      4.84 o
  -1  16   5      705.18      700.67      8.70 o
   0  16   5     1421.37     1378.13     13.96 o
   1  16   5        0.02        0.38      2.17 o
   2  16   5        2.47        4.25      2.27 o
   3  16   5      302.57      303.50      7.32 o
   4  16   5        1.16        2.22      3.76 o
   5  16   5      326.28      332.56     11.00 o
   6  16   5        0.28        3.46      4.82 o
  -6  17   5      812.70      816.28     15.89 o
  -5  17   5     1184.66     1197.60     18.85 o
  -4  17   5        9.55        7.61      4.36 o
  -3  17   5      882.02      867.07     21.66 o
  -2  17   5     2093.44     2129.14     24.84 o
  -1  17   5      264.48      274.43      6.95 o
   0  17   5     1129.74     1110.70     12.74 o
   1  17   5      124.63      126.36      4.43 o
   2  17   5      226.62      233.26      6.77 o
   3  17   5      732.53      739.70     12.32 o
   4  17   5      392.08      392.87     26.66 o
   5  17   5      938.41      956.36     19.95 o
   6  17   5       35.53       28.34      8.94 o
  -6  18   5        5.05        0.88      5.07 o
  -5  18   5      359.09      358.91     11.68 o
  -4  18   5        2.55        2.31      3.71 o
  -3  18   5      213.16      219.58      6.61 o
  -2  18   5       15.87       15.68      2.71 o
  -1  18   5      209.76      180.87      4.42 o
   0  18   5      171.82      172.18      5.01 o
   1  18   5      888.84      863.34     11.69 o
   2  18   5       12.06       10.80      2.48 o
   3  18   5       12.43       19.15      3.12 o
   4  18   5       47.71       54.36      5.60 o
   5  18   5        7.11        3.83      5.59 o
  -6  19   5      102.39      102.32      7.24 o
  -5  19   5      325.47      316.74      9.72 o
  -4  19   5       15.95       19.88      3.71 o
  -3  19   5      259.40      273.98      7.40 o
  -2  19   5      652.33      659.75     10.32 o
  -1  19   5      870.73      877.08     10.62 o
   0  19   5     1612.97     1590.17     21.80 o
   1  19   5      969.12      954.75     19.96 o
   2  19   5       33.34       30.84      3.04 o
   3  19   5     1399.29     1372.08     19.37 o
   4  19   5        4.88        3.83      7.66 o
   5  19   5       57.17       48.21     10.85 o
  -5  20   5        3.57        4.43      5.71 o
  -4  20   5      243.69      247.80      7.40 o
  -3  20   5        1.36        5.76      3.10 o
  -2  20   5       15.45       11.18      3.13 o
  -1  20   5       68.05       71.00      3.37 o
   0  20   5      187.85      180.39      5.39 o
   1  20   5        4.24        5.88      3.17 o
   2  20   5      441.66      425.38      9.40 o
   3  20   5       18.24       22.97      4.15 o
   4  20   5       65.36       53.63     10.22 o
   5  20   5      126.95      134.41     13.41 o
  -5  21   5      230.52      254.17      7.32 o
  -4  21   5        2.40        1.49      5.37 o
  -3  21   5       32.31       29.93      3.70 o
  -2  21   5       29.42       29.76      4.61 o
  -1  21   5      186.81      191.79      8.11 o
   0  21   5      509.60      481.81     10.36 o
   1  21   5       60.45       66.72      4.54 o
   2  21   5      102.16       98.63     10.06 o
   3  21   5        2.78        2.55      7.98 o
   4  21   5       10.71       11.17      9.58 o
  -4  22   5      182.66      204.32     11.81 o
  -3  22   5      199.80      211.42      8.68 o
  -2  22   5       72.72       69.87      4.96 o
  -1  22   5       19.18       22.35      3.94 o
   0  22   5       34.81       23.64      3.87 o
   1  22   5        8.02       10.53      3.70 o
   2  22   5       25.57       21.47     14.85 o
   3  22   5       87.98       85.88     11.49 o
   4  22   5      225.18      216.45     17.56 o
  -4  23   5       56.91       82.54      6.70 o
  -3  23   5      105.55       97.65      9.74 o
  -2  23   5      196.19      177.62      7.04 o
  -1  23   5      258.70      233.16      7.97 o
   0  23   5      580.11      593.21     12.05 o
   1  23   5       44.98       43.63      4.33 o
   2  23   5        3.17        2.55     10.22 o
   3  23   5      394.25      451.42     22.35 o
  -3  24   5        2.82        6.38      5.59 o
  -2  24   5      180.63      213.82      7.86 o
  -1  24   5      123.12      121.68      6.35 o
   0  24   5       69.69       69.41      5.17 o
   1  24   5        2.89        5.72      3.72 o
   2  24   5        2.14        4.77      4.19 o
   3  24   5       10.99        7.66     10.22 o
  -2  25   5       70.47       90.35     12.45 o
  -1  25   5      121.70      124.51      6.50 o
   0  25   5      212.20      232.15     11.16 o
   1  25   5      169.87      156.19      6.94 o
   2  25   5       31.49       30.33     11.49 o
  -1  26   5        4.73        0.61      5.98 o
   0  26   5      228.73      245.51     12.00 o
  -8   0   6      990.72      972.13     31.61 o
  -7   0   6      763.45      745.38     31.28 o
  -6   0   6     1403.90     1394.37     24.71 o
  -5   0   6       76.82       99.23      3.17 o
  -4   0   6     2029.87     2067.28     18.37 o
  -3   0   6     2633.17     2635.66     28.87 o
  -2   0   6      310.82      317.78      4.63 o
  -1   0   6     8098.97     8328.85     91.61 o
   0   0   6       14.74       10.38      2.07 o
   1   0   6      130.70      148.92      4.36 o
   2   0   6     6531.52     6723.67     70.35 o
   3   0   6     1028.78     1043.16     17.38 o
   4   0   6      177.57      219.37      5.38 o
   5   0   6      273.15      281.58     14.37 o
   6   0   6       13.20       21.71      8.62 o
   7   0   6      350.44      333.94     17.88 o
  -8   1   6        1.51        2.32      7.18 o
  -7   1   6        0.15        2.86      3.04 o
  -6   1   6       27.03       26.69      2.62 o
  -5   1   6       30.92       32.23      1.75 o
  -4   1   6        4.77        6.36      1.68 o
  -3   1   6      505.75      580.53      5.46 o
  -2   1   6      378.51      430.79      4.60 o
  -1   1   6     1484.42     1485.83     10.39 o
   0   1   6     1452.26     1506.08     13.19 o
   1   1   6     2659.53     2815.71     23.51 o
   2   1   6     1156.04     1246.34     10.84 o
   3   1   6      849.52      899.21     15.53 o
   4   1   6       16.99       14.82      1.63 o
   5   1   6       96.52      105.61      7.09 o
   6   1   6      107.60       89.57      7.41 o
   7   1   6      138.54      141.05      9.25 o
  -8   2   6      540.09      543.39     23.63 o
  -7   2   6      557.64      562.86      9.58 o
  -6   2   6      513.44      490.41      8.33 o
  -5   2   6     2332.17     2300.79     16.59 o
  -4   2   6     2029.41     2057.12     15.48 o
  -3   2   6     1648.19     1710.99     13.94 o
  -2   2   6      981.98      986.10      7.96 o
  -1   2   6     7267.37     7551.76     54.73 o
   0   2   6     4196.02     4140.74     42.29 o
   1   2   6     1684.64     1655.11     13.31 o
   2   2   6      838.93      871.27     10.05 o
   3   2   6      189.98      171.84      3.36 o
   4   2   6     1303.32     1224.18     12.32 o
   5   2   6      204.92      220.64      9.25 o
   6   2   6      150.00      171.49     10.85 o
   7   2   6      182.93      208.66     10.71 o
  -8   3   6      122.59      132.56      8.12 o
  -7   3   6       11.88       14.60      4.40 o
  -6   3   6      574.00      526.49      8.15 o
  -5   3   6       30.09       24.56      1.97 o
  -4   3   6       15.30       16.61      1.51 o
  -3   3   6      242.93      244.43      3.75 o
  -2   3   6      647.93      720.00      7.51 o
  -1   3   6      899.78      942.72      9.08 o
   0   3   6     1088.07     1150.85     10.99 o
   1   3   6     1300.33     1439.65     11.83 o
   2   3   6      208.12      212.54      3.85 o
   3   3   6      701.94      685.32      7.21 o
   4   3   6      187.66      147.91      4.11 o
   5   3   6       31.41       38.36      5.59 o
   6   3   6        0.26        3.35      5.19 o
   7   3   6      142.06      151.74      9.80 o
  -8   4   6      549.82      614.89     18.62 o
  -7   4   6      377.10      358.32     17.94 o
  -6   4   6     2110.66     2054.98     22.85 o
  -5   4   6      610.17      645.88      8.43 o
  -4   4   6     2379.73     2466.98     18.22 o
  -3   4   6     5121.00     5140.52     38.09 o
  -2   4   6     1849.20     1910.36     15.13 o
  -1   4   6    14398.10    14523.92    125.60 o
   0   4   6     6716.46     6790.29     49.10 o
   1   4   6      125.36      195.00      4.03 o
   2   4   6     3105.66     2977.52     23.27 o
   3   4   6     3787.83     3780.78     29.31 o
   4   4   6      357.06      351.95      7.79 o
   5   4   6     1534.10     1393.45     24.59 o
   6   4   6       77.58       91.11     11.17 o
   7   4   6       49.55       58.16      7.66 o
  -8   5   6       28.72       28.02      6.65 o
  -7   5   6      106.33       93.69      6.77 o
  -6   5   6       17.01       12.07      3.40 o
  -5   5   6       25.86       22.19      2.67 o
  -4   5   6        4.61        6.38      1.36 o
  -3   5   6     1181.38     1304.85     11.21 o
  -2   5   6       59.88       54.96      2.58 o
  -1   5   6      174.77      166.72      4.25 o
   0   5   6       58.80       78.80      2.78 o
   1   5   6       17.24       26.51      1.53 o
   2   5   6      349.03      330.91      5.19 o
   3   5   6      162.59      167.62      3.83 o
   4   5   6        0.21       -0.70      2.11 o
   5   5   6       22.05        8.80      5.13 o
   6   5   6      236.45      220.21     10.55 o
   7   5   6       15.29       20.26      6.73 o
  -8   6   6      472.66      508.13     13.42 o
  -7   6   6        8.64        4.66      4.73 o
  -6   6   6     1601.59     1493.33     21.19 o
  -5   6   6     3605.55     3539.95     30.57 o
  -4   6   6     1477.36     1531.97     14.33 o
  -3   6   6     6074.04     6190.63     41.95 o
  -2   6   6      824.40      808.85      9.08 o
  -1   6   6     1524.41     1430.22     12.81 o
   0   6   6     3561.68     3362.14     25.32 o
   1   6   6     1977.60     1986.29     15.83 o
   2   6   6     4183.22     4238.96     35.68 o
   3   6   6      106.88       97.17      2.74 o
   4   6   6     1627.09     1467.46     29.45 o
   5   6   6     1258.19     1158.89     21.55 o
   6   6   6        2.81        5.98      5.13 o
   7   6   6      209.11      233.84     11.39 o
  -8   7   6       69.85       66.23      7.23 o
  -7   7   6       74.25       73.97      6.49 o
  -6   7   6       27.47       27.45      4.77 o
  -5   7   6      379.98      374.47      7.36 o
  -4   7   6       21.44       28.81      1.91 o
  -3   7   6      834.85      917.10      9.31 o
  -2   7   6      766.29      811.10      7.42 o
  -1   7   6     2555.81     2677.90     22.46 o
   0   7   6      376.68      391.15      4.26 o
   1   7   6        2.51        3.21      1.07 o
   2   7   6      145.92      174.84      3.57 o
   3   7   6      139.18      139.46      2.84 o
   4   7   6       18.60       29.09      2.76 o
   5   7   6      144.95      127.53      7.73 o
   6   7   6      381.06      358.84     12.13 o
   7   7   6      264.92      287.52     12.29 o
  -8   8   6       61.23       81.54      8.23 o
  -7   8   6      563.31      571.36     12.95 o
  -6   8   6     1513.58     1509.64     21.61 o
  -5   8   6      684.55      644.52      9.88 o
  -4   8   6     1655.23     1755.85     18.89 o
  -3   8   6     1520.45     1475.79     16.01 o
  -2   8   6      611.37      593.13      6.99 o
  -1   8   6     1246.41     1246.89     11.42 o
   0   8   6     2164.04     2184.34     17.18 o
   1   8   6      745.91      673.68      6.62 o
   2   8   6      768.31      708.37      7.32 o
   3   8   6      730.74      683.57      6.73 o
   4   8   6      219.18      231.29      9.22 o
   5   8   6      536.18      491.50     10.29 o
   6   8   6      187.94      175.88     10.85 o
   7   8   6       12.89       15.67      6.06 o
  -8   9   6      165.76      139.14     12.13 o
  -7   9   6        0.21        5.99      5.14 o
  -6   9   6        0.03       -0.10      3.44 o
  -5   9   6       28.07       35.25      3.53 o
  -4   9   6      255.33      252.61      5.26 o
  -3   9   6      190.87      182.57      5.35 o
  -2   9   6      417.48      440.94      6.48 o
  -1   9   6       48.19       53.01      2.07 o
   0   9   6      360.18      351.93      4.08 o
   1   9   6      113.53       85.44      2.34 o
   2   9   6      106.49       99.36      2.82 o
   3   9   6      290.18      250.89      4.00 o
   4   9   6      636.28      659.67      9.68 o
   5   9   6      272.90      253.55      7.84 o
   6   9   6        0.55        3.80      4.90 o
   7   9   6       45.76       53.08      7.29 o
  -7  10   6       92.14      100.83      8.95 o
  -6  10   6      375.65      404.64      9.90 o
  -5  10   6      378.11      408.07     13.55 o
  -4  10   6      671.85      656.89     10.92 o
  -3  10   6     1426.72     1441.20     15.22 o
  -2  10   6     1461.98     1340.64     14.63 o
  -1  10   6      551.54      515.21      6.21 o
   0  10   6     1847.24     1910.37     17.38 o
   1  10   6     4617.45     4616.29     34.73 o
   2  10   6      606.51      593.52      6.61 o
   3  10   6       88.75      102.51      5.62 o
   4  10   6       42.62       40.62      3.78 o
   5  10   6      230.28      222.20      7.48 o
   6  10   6      183.57      179.85      9.32 o
   7  10   6      604.26      598.00     32.56 o
  -7  11   6        0.15       -5.82      5.82 o
  -6  11   6       19.57       22.52      4.33 o
  -5  11   6      230.25      253.21      7.72 o
  -4  11   6      246.75      250.18      8.34 o
  -3  11   6       87.79       87.27      3.89 o
  -2  11   6      732.36      732.88     11.57 o
  -1  11   6       44.07       40.52      2.33 o
   0  11   6       35.10       50.16      2.30 o
   1  11   6     1135.87     1099.79     11.22 o
   2  11   6        1.50        0.66      1.55 o
   3  11   6     1746.71     1706.10     16.23 o
   4  11   6        6.58        4.31      2.37 o
   5  11   6      112.29      117.95      8.47 o
   6  11   6       10.76       13.71      5.75 o
   7  11   6       17.43       20.14      6.08 o
  -7  12   6      135.31      145.95     17.56 o
  -6  12   6      510.81      542.17     11.71 o
  -5  12   6      793.37      801.34     15.05 o
  -4  12   6       16.82       24.87      4.14 o
  -3  12   6      841.10      825.08     12.45 o
  -2  12   6     1836.10     1806.77     16.78 o
  -1  12   6     1739.80     1678.50     15.84 o
   0  12   6     2889.68     2810.83     24.77 o
   1  12   6     1089.74     1120.87     11.58 o
   2  12   6       10.93       12.28      1.97 o
   3  12   6        3.93        9.84      2.05 o
   4  12   6     1252.56     1275.89     21.94 o
   5  12   6      665.11      688.55     13.00 o
   6  12   6        4.23       11.49      8.14 o
  -7  13   6      191.22      207.99     11.84 o
  -6  13   6      105.95       99.91      6.54 o
  -5  13   6       80.96       74.08      5.34 o
  -4  13   6       86.02       94.29      8.30 o
  -3  13   6      161.28      171.01      5.39 o
  -2  13   6      561.66      546.40      8.63 o
  -1  13   6       96.81      102.51      3.20 o
   0  13   6      275.21      294.56      4.99 o
   1  13   6      876.20      907.84     10.01 o
   2  13   6      169.92      167.28      4.03 o
   3  13   6      383.76      372.09      7.97 o
   4  13   6       30.92       33.22      3.28 o
   5  13   6       73.29       77.06      5.24 o
   6  13   6       92.48      115.30     10.22 o
  -7  14   6      332.82      329.26     17.88 o
  -6  14   6      298.32      314.79      9.61 o
  -5  14   6      413.63      433.28     10.18 o
  -4  14   6      932.30      919.21     24.90 o
  -3  14   6      208.90      210.18      6.35 o
  -2  14   6     1293.18     1275.87     20.41 o
  -1  14   6      280.41      274.28      4.96 o
   0  14   6      336.18      335.96      5.55 o
   1  14   6      641.35      651.67      8.05 o
   2  14   6       13.65       12.53      3.03 o
   3  14   6     1461.39     1423.82     19.28 o
   4  14   6      455.35      446.84     11.91 o
   5  14   6       84.70      101.84      6.86 o
   6  14   6      153.85      153.04      8.80 o
  -7  15   6       53.87       59.15      8.86 o
  -6  15   6       65.49       67.15      8.08 o
  -5  15   6      234.53      222.75      7.86 o
  -4  15   6      215.40      232.17      9.90 o
  -3  15   6       85.56       72.52      4.11 o
  -2  15   6       13.96       14.33      2.47 o
  -1  15   6      522.27      506.49      7.13 o
   0  15   6     1766.05     1746.53     16.94 o
   1  15   6      373.61      366.49      5.84 o
   2  15   6     1887.12     1818.89     17.71 o
   3  15   6      202.77      206.31      6.25 o
   4  15   6        5.69        5.63      4.06 o
   5  15   6       61.12       62.33      5.95 o
   6  15   6       54.60       54.93      6.36 o
  -6  16   6       98.76       97.01      6.74 o
  -5  16   6      936.51      936.28     15.95 o
  -4  16   6      475.52      475.51     12.72 o
  -3  16   6      458.46      461.56      7.76 o
  -2  16   6      550.47      533.62     10.00 o
  -1  16   6       29.42       31.44      2.49 o
   0  16   6      117.48      117.92      3.75 o
   1  16   6      924.12      906.67     11.90 o
   2  16   6       76.01       83.73      3.77 o
   3  16   6      127.34      124.96      5.26 o
   4  16   6      517.53      510.09     13.14 o
   5  16   6       81.61       88.15     13.25 o
   6  16   6       39.89       43.10      6.18 o
  -6  17   6        0.20       -3.07      4.50 o
  -5  17   6        4.72        6.68      4.34 o
  -4  17   6       34.81       41.22      5.59 o
  -3  17   6       93.58       97.71      4.10 o
  -2  17   6       11.34       11.41      2.67 o
  -1  17   6      130.12      124.03      3.89 o
   0  17   6       80.36       84.89      3.83 o
   1  17   6      515.48      511.11      9.08 o
   2  17   6      850.54      856.30     12.58 o
   3  17   6       99.12       95.36      5.54 o
   4  17   6       21.25       23.36      4.79 o
   5  17   6       10.98       13.05      7.02 o
  -6  18   6       35.70       44.70      5.72 o
  -5  18   6      915.43      983.44     17.00 o
  -4  18   6     1385.56     1383.18     24.88 o
  -3  18   6       30.39       30.82      5.95 o
  -2  18   6     1212.04     1217.42     13.44 o
  -1  18   6      635.61      610.94      8.35 o
   0  18   6      489.43      502.72      8.58 o
   1  18   6     2217.50     2105.75     22.88 o
   2  18   6       16.44       13.97      2.95 o
   3  18   6      161.11      181.67      7.75 o
   4  18   6       67.56       71.68      6.06 o
   5  18   6       11.61       10.31      6.86 o
  -5  19   6       34.68       41.55      5.24 o
  -4  19   6       18.72       24.67      5.27 o
  -3  19   6       22.55       18.89      5.43 o
  -2  19   6       40.48       39.50      2.97 o
  -1  19   6        1.15       -0.47      2.13 o
   0  19   6       45.56       39.21      3.28 o
   1  19   6      267.89      235.64      6.09 o
   2  19   6      720.28      743.52     11.04 o
   3  19   6        6.48        9.22      3.10 o
   4  19   6      103.36      113.08      7.29 o
   5  19   6       67.49       71.83     12.13 o
  -5  20   6     1067.13     1041.63     17.97 o
  -4  20   6     1997.99     1985.50     34.75 o
  -3  20   6      207.35      223.67      7.05 o
  -2  20   6      269.56      284.88      6.43 o
  -1  20   6      859.55      841.89     10.56 o
   0  20   6     2136.47     2046.46     26.32 o
   1  20   6     2146.47     2075.68     23.14 o
   2  20   6      150.35      149.66      5.19 o
   3  20   6       82.74       88.07     11.17 o
   4  20   6      125.34      119.40     12.77 o
  -5  21   6        8.75       13.52      5.16 o
  -4  21   6       10.94       17.01      3.87 o
  -3  21   6        0.41        0.57      3.25 o
  -2  21   6       13.06       15.54      2.68 o
  -1  21   6       20.39       20.85      3.17 o
   0  21   6      100.38       88.89      4.20 o
   1  21   6       99.05       87.19      5.02 o
   2  21   6       37.48       41.34      7.34 o
   3  21   6       28.90       40.90      5.07 o
   4  21   6       17.52        5.11      8.94 o
  -4  22   6      988.07      994.37     16.42 o
  -3  22   6        3.94        5.65      4.06 o
  -2  22   6      963.97      982.60     13.95 o
  -1  22   6      810.09      810.90     14.60 o
   0  22   6      884.49      858.29     15.08 o
   1  22   6     1390.13     1280.43     19.54 o
   2  22   6       18.32       22.64      6.54 o
   3  22   6      381.18      388.21     20.75 o
  -4  23   6      136.37      124.71      7.62 o
  -3  23   6       35.47       34.82      5.12 o
  -2  23   6       37.46       53.86      7.65 o
  -1  23   6       23.15       30.50      4.30 o
   0  23   6       13.14        0.52      3.72 o
   1  23   6        8.68       10.00      3.71 o
   2  23   6       51.53       58.85      5.84 o
   3  23   6       56.85       60.34     11.17 o
  -3  24   6      572.82      617.46     12.76 o
  -2  24   6       66.42       68.16      5.31 o
  -1  24   6      469.69      444.37     10.80 o
   0  24   6      569.27      543.42     12.00 o
   1  24   6       23.03       18.70      4.29 o
   2  24   6      437.76      478.95     13.79 o
  -2  25   6        0.84        3.51      8.62 o
  -1  25   6       71.76       76.93      9.58 o
   0  25   6       13.69       15.89      4.38 o
   1  25   6       11.13        7.36      4.05 o
  -8   1   7      927.44      900.65     17.36 o
  -7   1   7      152.92      173.37      5.68 o
  -6   1   7      868.99      819.05     10.90 o
  -5   1   7     1326.22     1172.33      8.52 o
  -4   1   7     1414.17     1388.87     11.19 o
  -3   1   7     5433.94     5325.87     34.18 o
  -2   1   7     1814.56     1853.50     12.90 o
  -1   1   7     6386.20     6545.45     41.30 o
   0   1   7    12418.07    12757.26     99.18 o
   1   1   7     1962.24     1908.59     16.75 o
   2   1   7     4221.88     4130.21     31.58 o
   3   1   7     1343.59     1295.62     13.03 o
   4   1   7      324.61      293.12      4.63 o
   5   1   7     1893.42     1694.13     28.73 o
   6   1   7      918.36      887.30     35.76 o
   7   1   7      173.60      194.36     10.38 o
  -8   2   7        1.22        0.86      5.60 o
  -7   2   7        1.10        2.24      3.07 o
  -6   2   7       85.49       88.94      3.47 o
  -5   2   7       67.47       66.79      2.28 o
  -4   2   7       57.12       64.37      2.63 o
  -3   2   7      536.69      574.50      5.59 o
  -2   2   7      825.67      881.82      8.07 o
  -1   2   7       45.47       52.65      2.04 o
   0   2   7      319.37      327.03      4.27 o
   1   2   7       12.60       15.42      1.18 o
   2   2   7        1.47        3.85      1.27 o
   3   2   7        0.96       -1.21      1.33 o
   4   2   7      221.07      204.26      4.52 o
   5   2   7        1.54        7.65      6.54 o
   6   2   7        5.35        8.59      5.50 o
   7   2   7        3.12       10.26      5.86 o
  -8   3   7      216.37      236.13      8.16 o
  -7   3   7       35.92       47.13      4.66 o
  -6   3   7      227.68      232.65      4.95 o
  -5   3   7     3941.48     3824.64     27.81 o
  -4   3   7      664.55      645.48      6.39 o
  -3   3   7       17.62        6.62      1.50 o
  -2   3   7     2497.22     2531.34     24.20 o
  -1   3   7     5444.57     5740.58     51.66 o
   0   3   7    13414.81    14053.61    110.03 o
   1   3   7       11.82        4.84      1.03 o
   2   3   7     1926.91     1742.51     14.64 o
   3   3   7     2482.99     2415.79     19.80 o
   4   3   7        4.31        6.92      2.10 o
   5   3   7     1646.18     1541.82     26.30 o
   6   3   7      683.94      631.89     15.91 o
   7   3   7       30.35       38.99      7.18 o
  -8   4   7        4.08        2.84      4.10 o
  -7   4   7       28.49       25.26      6.13 o
  -6   4   7        1.84        2.46      2.53 o
  -5   4   7      249.56      226.49      4.52 o
  -4   4   7        0.72        1.56      1.22 o
  -3   4   7        0.26        2.17      1.20 o
  -2   4   7      314.43      380.07      4.99 o
  -1   4   7      395.13      433.84      4.77 o
   0   4   7       74.26      109.43      2.76 o
   1   4   7      650.88      716.16      7.68 o
   2   4   7      259.96      298.17      3.85 o
   3   4   7      610.75      622.07      6.99 o
   4   4   7        0.14       -1.07      2.87 o
   5   4   7        0.11       -0.16      5.75 o
   6   4   7        0.09        5.75      4.95 o
   7   4   7        0.00        3.60      5.90 o
  -8   5   7      132.10      141.64      6.84 o
  -7   5   7      102.41      138.06      5.99 o
  -6   5   7      438.32      449.95      7.80 o
  -5   5   7      185.30      168.62      4.04 o
  -4   5   7     3223.32     3236.91     23.36 o
  -3   5   7     3784.97     3926.56     35.97 o
  -2   5   7       13.13        6.05      1.16 o
  -1   5   7      709.31      637.97      6.83 o
   0   5   7      761.84      676.84      6.66 o
   1   5   7     5213.01     5284.09     43.31 o
   2   5   7     1803.68     1798.66     13.93 o
   3   5   7      307.27      311.58      5.13 o
   4   5   7     1690.11     1736.99     20.00 o
   5   5   7      391.96      380.83     11.71 o
   6   5   7      103.23       91.40      7.41 o
   7   5   7       95.72      115.76      9.00 o
  -8   6   7        1.57        0.88      4.28 o
  -7   6   7      183.35      191.37      6.79 o
  -6   6   7       57.01       68.01      3.92 o
  -5   6   7       11.21       11.35      1.93 o
  -4   6   7       28.26       33.76      1.91 o
  -3   6   7       91.41       93.52      2.38 o
  -2   6   7       27.88       33.59      2.37 o
  -1   6   7        0.10        1.73      0.97 o
   0   6   7      565.81      581.82      5.40 o
   1   6   7       82.04      106.62      2.49 o
   2   6   7      429.76      438.18      6.83 o
   3   6   7       58.11       57.24      2.34 o
   4   6   7      151.77      137.05      4.71 o
   5   6   7      153.91      169.07      9.26 o
   6   6   7       13.38       19.38      5.36 o
   7   6   7       18.83       38.17      7.04 o
  -8   7   7       73.99       94.77      6.17 o
  -7   7   7      140.81      166.70      6.61 o
  -6   7   7      570.27      591.07     12.04 o
  -5   7   7     3589.37     3635.33     40.86 o
  -4   7   7      350.98      344.48      5.21 o
  -3   7   7     1018.20     1026.07     10.29 o
  -2   7   7     4999.29     5193.27     42.08 o
  -1   7   7      466.41      364.43      5.21 o
   0   7   7     2432.39     2325.38     18.33 o
   1   7   7      667.46      633.18      6.50 o
   2   7   7     1513.46     1557.41     26.59 o
   3   7   7     3172.71     3181.48     23.42 o
   4   7   7      720.53      712.18     14.05 o
   5   7   7      918.71      913.53     14.69 o
   6   7   7      239.02      232.02     11.97 o
   7   7   7        6.35       17.24      6.13 o
  -8   8   7       19.80       28.23      5.16 o
  -7   8   7      368.30      340.78     10.96 o
  -6   8   7      210.38      214.59      6.77 o
  -5   8   7        0.12        6.63      3.29 o
  -4   8   7      110.64      125.72      3.26 o
  -3   8   7        3.31        3.36      1.43 o
  -2   8   7       20.95       21.47      1.44 o
  -1   8   7      278.38      299.60      4.17 o
   0   8   7     1272.75     1375.78     11.62 o
   1   8   7      122.91      168.14      2.88 o
   2   8   7       12.09       11.86      1.61 o
   3   8   7     1666.09     1698.59     13.81 o
   4   8   7       67.96       64.00      3.60 o
   5   8   7      100.02      116.60      8.26 o
   6   8   7        4.16        0.71      4.76 o
   7   8   7      121.00      135.90     10.06 o
  -7   9   7      881.45      877.79     20.61 o
  -6   9   7      118.29      125.60      5.62 o
  -5   9   7       73.77       76.91      4.96 o
  -4   9   7     1734.24     1824.08     16.89 o
  -3   9   7     4166.76     4253.91     35.51 o
  -2   9   7     2143.75     2116.33     18.73 o
  -1   9   7      954.51      993.28     11.48 o
   0   9   7     2299.20     2229.48     17.78 o
   1   9   7     3819.34     3718.52     28.51 o
   2   9   7      626.20      630.14      6.99 o
   3   9   7      671.34      667.89      7.37 o
   4   9   7      455.11      439.62      7.79 o
   5   9   7      346.60      326.60      9.71 o
   6   9   7      516.96      519.22     14.88 o
   7   9   7       55.04       57.22     11.81 o
  -7  10   7        0.09       -5.11      8.78 o
  -6  10   7      108.55      124.53      6.85 o
  -5  10   7      167.90      174.55      8.46 o
  -4  10   7        0.77       -1.12      3.39 o
  -3  10   7      217.86      231.61      5.09 o
  -2  10   7       26.25       26.00      2.18 o
  -1  10   7       21.60       28.49      1.70 o
   0  10   7       81.71       77.41      2.66 o
   1  10   7      206.86      216.41      3.51 o
   2  10   7     1070.11     1064.50     10.19 o
   3  10   7      534.16      520.58      6.31 o
   4  10   7        1.42        2.56      2.58 o
   5  10   7       10.38       17.21      3.70 o
   6  10   7       14.25       15.39      6.86 o
  -7  11   7      212.38      206.07     11.00 o
  -6  11   7      622.58      664.58     15.75 o
  -5  11   7      434.23      427.32     11.51 o
  -4  11   7        4.66        5.13      4.63 o
  -3  11   7     1014.75     1074.41     12.92 o
  -2  11   7     3407.80     3401.52     32.87 o
  -1  11   7      830.13      821.62      9.00 o
   0  11   7     3615.72     3575.95     30.68 o
   1  11   7     3086.70     3010.79     26.41 o
   2  11   7       63.90       59.22      2.40 o
   3  11   7        5.36       11.68      1.69 o
   4  11   7      532.56      520.89      8.77 o
   5  11   7      230.41      230.97      8.99 o
   6  11   7       39.87       51.51      6.52 o
  -7  12   7       51.89       46.41      7.99 o
  -6  12   7       37.19       41.79      5.12 o
  -5  12   7      112.87      118.55      7.82 o
  -4  12   7       11.43       20.01      4.17 o
  -3  12   7     1164.97     1147.28     13.74 o
  -2  12   7      180.07      184.63      5.35 o
  -1  12   7      454.20      423.03      5.97 o
   0  12   7       99.11       90.53      3.14 o
   1  12   7        9.85        9.63      1.80 o
   2  12   7        1.04        3.67      1.94 o
   3  12   7      347.66      314.73      6.16 o
   4  12   7       44.92       49.58      3.74 o
   5  12   7      142.78      142.43      6.71 o
   6  12   7       93.89       96.35      7.82 o
  -7  13   7       72.49       64.80     15.00 o
  -6  13   7      298.22      305.93      9.54 o
  -5  13   7      867.57      886.31     18.06 o
  -4  13   7     2197.86     2167.94     33.28 o
  -3  13   7      150.32      146.35      4.51 o
  -2  13   7       97.25       95.23      3.19 o
  -1  13   7     1562.61     1486.49     14.70 o
   0  13   7     1220.77     1224.96     12.66 o
   1  13   7     3198.85     3176.65     28.06 o
   2  13   7      254.17      243.24      4.91 o
   3  13   7       43.31       45.97      3.74 o
   4  13   7      430.54      439.86      9.16 o
   5  13   7      152.30      166.94      8.45 o
   6  13   7      553.52      577.85     21.39 o
  -7  14   7       99.12      109.07      9.90 o
  -6  14   7       34.01       44.40      5.20 o
  -5  14   7       17.43       18.38     12.61 o
  -4  14   7     1265.39     1254.17     25.06 o
  -3  14   7      302.49      315.28      6.50 o
  -2  14   7      556.01      528.05      7.17 o
  -1  14   7       25.96       24.52      2.22 o
   0  14   7      255.36      260.28      4.96 o
   1  14   7     2623.68     2556.69     23.29 o
   2  14   7      142.13      138.02      4.04 o
   3  14   7      178.37      176.97      6.01 o
   4  14   7       53.50       55.06      5.00 o
   5  14   7       47.24       51.72      5.67 o
   6  14   7       30.77       42.14      8.30 o
  -6  15   7      409.84      447.22     17.32 o
  -5  15   7      433.12      453.18     12.74 o
  -4  15   7     3056.42     3026.58     44.44 o
  -3  15   7     1667.72     1688.40     19.08 o
  -2  15   7      520.23      534.45      7.40 o
  -1  15   7       37.86       37.07      2.52 o
   0  15   7      417.47      393.20      6.23 o
   1  15   7     3021.17     2962.85     31.20 o
   2  15   7     1496.80     1464.01     18.22 o
   3  15   7      176.63      176.79      6.05 o
   4  15   7     1074.15     1075.89     23.15 o
   5  15   7      411.75      400.29     18.52 o
   6  15   7       74.00       78.12      9.10 o
  -6  16   7        1.80       -0.96      4.75 o
  -5  16   7        7.77       11.88      5.18 o
  -4  16   7      503.20      505.62     13.30 o
  -3  16   7     1140.71     1146.79     14.52 o
  -2  16   7       98.26       94.91      4.41 o
  -1  16   7      166.21      155.72      4.19 o
   0  16   7      123.25      115.18      3.78 o
   1  16   7      168.70      165.15      5.08 o
   2  16   7      208.27      198.98      5.39 o
   3  16   7       22.71       22.24      3.37 o
   4  16   7       54.69       54.99      5.73 o
   5  16   7        0.39       -3.14      7.34 o
  -6  17   7      327.16      315.95     10.38 o
  -5  17   7      431.91      428.64     13.09 o
  -4  17   7     1318.69     1337.40     24.23 o
  -3  17   7     1190.35     1186.84     17.23 o
  -2  17   7      847.62      839.66     10.39 o
  -1  17   7     1020.67     1012.37     11.65 o
   0  17   7      155.24      163.21      4.28 o
   1  17   7     1418.99     1397.39     16.74 o
   2  17   7     1954.88     1937.52     29.26 o
   3  17   7      386.03      396.37     13.41 o
   4  17   7      395.62      385.11     13.41 o
   5  17   7      140.11      139.83      8.18 o
  -6  18   7       10.21        8.48      5.04 o
  -5  18   7       97.72      100.57      7.89 o
  -4  18   7      690.38      711.83     16.41 o
  -3  18   7       33.93       32.87      3.25 o
  -2  18   7      111.85      108.55      4.01 o
  -1  18   7       97.43       97.36      3.93 o
   0  18   7        0.84       -0.60      2.48 o
   1  18   7      104.89      106.70      4.46 o
   2  18   7       66.03       70.26      3.80 o
   3  18   7       17.65       22.42      3.58 o
   4  18   7      114.14      114.25      7.29 o
   5  18   7        3.14        4.29      4.96 o
  -5  19   7       73.08       84.04      7.54 o
  -4  19   7      637.08      639.10     19.79 o
  -3  19   7      819.42      855.10     12.35 o
  -2  19   7      319.98      337.58      6.43 o
  -1  19   7     1452.50     1442.65     18.91 o
   0  19   7      403.36      384.53      7.62 o
   1  19   7      469.86      489.61      8.71 o
   2  19   7      617.72      621.99     10.10 o
   3  19   7      151.46      163.20      8.14 o
   4  19   7      265.78      249.21     10.28 o
  -5  20   7        8.34        1.70      4.47 o
  -4  20   7        0.30       -3.19      4.83 o
  -3  20   7       80.58       85.91      4.55 o
  -2  20   7        3.63        0.87      2.36 o
  -1  20   7        4.44        6.84      2.74 o
   0  20   7      332.12      310.38      7.09 o
   1  20   7       29.50       29.49      4.27 o
   2  20   7       38.08       40.80      3.58 o
   3  20   7      196.56      223.89      7.24 o
   4  20   7       20.24       23.73      5.49 o
  -4  21   7      303.85      327.34     12.03 o
  -3  21   7      102.10      109.20      4.82 o
  -2  21   7      493.43      480.58      8.26 o
  -1  21   7      470.13      475.57      8.90 o
   0  21   7      238.80      264.61      6.91 o
   1  21   7      194.80      185.22      5.88 o
   2  21   7      634.93      600.14     15.16 o
   3  21   7      277.42      280.48     23.78 o
   4  21   7       59.42       43.74     10.54 o
  -4  22   7       52.21       75.03      4.51 o
  -3  22   7       71.60       79.60      8.39 o
  -2  22   7       34.37       38.46      3.36 o
  -1  22   7       30.56       35.43      3.60 o
   0  22   7      486.15      445.48     10.41 o
   1  22   7       15.45       15.90      3.78 o
   2  22   7       92.22       71.78      8.46 o
   3  22   7       21.95       13.41      8.94 o
  -3  23   7      182.68      184.25      8.29 o
  -2  23   7       36.33       36.56      4.75 o
  -1  23   7      686.78      712.04     13.79 o
   0  23   7      137.62      138.75     10.56 o
   1  23   7      890.52      848.31     15.23 o
   2  23   7      354.78      342.32     20.91 o
  -3  24   7       18.78       12.41      8.94 o
  -2  24   7        0.02       -5.35      5.81 o
  -1  24   7       78.79       89.60      5.82 o
   0  24   7       17.82       21.14      5.89 o
   1  24   7       12.56       28.30      7.42 o
   2  24   7       89.18       85.58     15.80 o
  -1  25   7      104.06      116.93      9.25 o
   0  25   7      180.79      179.18     10.60 o
  -8   0   8      353.95      344.10     13.17 o
  -7   0   8      212.16      245.77      9.39 o
  -6   0   8      516.78      424.55      9.50 o
  -5   0   8      221.69      224.99      5.35 o
  -4   0   8     2771.43     2761.40     31.14 o
  -3   0   8     1144.57     1258.66     13.64 o
  -2   0   8      330.19      271.81      6.21 o
  -1   0   8      504.04      442.14      6.14 o
   0   0   8      664.99      622.17     10.83 o
   1   0   8     4409.37     4549.45     58.46 o
   2   0   8     1164.18     1253.51     16.01 o
   3   0   8      558.88      545.47      9.33 o
   4   0   8      900.29      934.75     16.25 o
   5   0   8       77.38       95.46      9.90 o
   6   0   8     1650.44     1498.26     38.31 o
   7   0   8      525.23      478.56     21.07 o
  -8   1   8       30.31       29.59      5.46 o
  -7   1   8      120.82      112.37      4.83 o
  -6   1   8       94.67       95.93      3.57 o
  -5   1   8     1004.03      908.62      7.16 o
  -4   1   8      120.03      144.67      2.87 o
  -3   1   8      736.13      790.97      6.76 o
  -2   1   8       69.96       70.57      1.84 o
  -1   1   8       10.57       13.48      1.21 o
   0   1   8      298.21      346.62      5.95 o
   1   1   8      328.69      325.28      5.11 o
   2   1   8       65.94       61.26      2.24 o
   3   1   8        0.54        2.72      1.84 o
   4   1   8      295.50      280.82      6.02 o
   5   1   8       30.26       34.92      5.08 o
   6   1   8      151.28      157.78      8.80 o
   7   1   8        0.08        9.95      5.95 o
  -8   2   8      369.28      374.19     11.94 o
  -7   2   8        2.98        8.46      3.25 o
  -6   2   8        8.74       20.53      2.51 o
  -5   2   8      846.57      822.06      7.63 o
  -4   2   8      412.23      332.91      4.28 o
  -3   2   8      887.21      863.98      7.68 o
  -2   2   8     3055.17     3105.61     22.19 o
  -1   2   8      253.19      252.22      3.76 o
   0   2   8     2682.37     2661.68     22.60 o
   1   2   8     1788.39     1652.72     15.01 o
   2   2   8     3476.07     3419.41     26.77 o
   3   2   8     2574.52     2580.70     23.36 o
   4   2   8      407.19      397.56      6.26 o
   5   2   8     1150.91     1198.94     23.47 o
   6   2   8     1480.46     1430.41     26.30 o
   7   2   8       78.09       80.66      7.77 o
  -8   3   8        7.82        8.76      5.25 o
  -7   3   8       22.38       25.90      3.60 o
  -6   3   8        4.29        7.09      2.14 o
  -5   3   8       57.36       71.84      2.73 o
  -4   3   8      156.15      135.39      3.01 o
  -3   3   8      110.92      106.44      2.46 o
  -2   3   8       48.05       68.46      2.15 o
  -1   3   8      124.30      125.20      2.88 o
   0   3   8      534.13      584.84      6.74 o
   1   3   8      294.20      289.10      3.95 o
   2   3   8     2201.23     2274.97     18.63 o
   3   3   8       65.15       65.09      2.88 o
   4   3   8      631.65      655.66      9.73 o
   5   3   8        8.89       24.55      6.07 o
   6   3   8       63.81       66.65      9.42 o
   7   3   8       10.11       13.80      6.70 o
  -8   4   8      355.32      367.25     12.80 o
  -7   4   8      358.52      360.92      9.95 o
  -6   4   8       36.78       39.70      3.46 o
  -5   4   8     1739.18     1760.76     16.80 o
  -4   4   8      570.06      585.66      6.16 o
  -3   4   8      310.65      268.85      4.04 o
  -2   4   8     1588.01     1519.19     21.20 o
  -1   4   8     3645.18     3642.36     32.43 o
   0   4   8     3721.94     3627.59     30.41 o
   1   4   8     1282.92     1243.55     12.05 o
   2   4   8     1542.58     1443.19     12.73 o
   3   4   8     1440.04     1439.45     14.54 o
   4   4   8     1347.48     1322.97     18.04 o
   5   4   8      303.45      288.44     11.49 o
   6   4   8      417.92      396.67     12.84 o
   7   4   8      165.86      170.89      9.77 o
  -8   5   8       19.30       21.86      4.56 o
  -7   5   8        2.00       -2.81      2.95 o
  -6   5   8      212.83      202.40      5.54 o
  -5   5   8      128.41      112.59      3.38 o
  -4   5   8       51.17       57.28      2.21 o
  -3   5   8       25.80       22.18      1.68 o
  -2   5   8      594.00      609.58      6.93 o
  -1   5   8       15.08       14.76      1.22 o
   0   5   8      451.37      425.67      5.36 o
   1   5   8      172.52      183.25      3.61 o
   2   5   8       44.08       56.70      1.99 o
   3   5   8      373.22      366.77      6.06 o
   4   5   8       65.75       73.42      3.73 o
   5   5   8      150.94      160.28     17.88 o
   6   5   8      161.30      147.92      8.57 o
   7   5   8      106.84      128.30      9.12 o
  -8   6   8        3.45        1.66      4.46 o
  -7   6   8       86.69       88.92      5.14 o
  -6   6   8      801.41      831.53     12.24 o
  -5   6   8      317.21      289.75      4.99 o
  -4   6   8     1200.14     1190.07     11.12 o
  -3   6   8     3017.15     2988.53     25.61 o
  -2   6   8     1837.32     1778.18     16.07 o
  -1   6   8        4.67        6.71      1.16 o
   0   6   8     1701.01     1656.66     13.83 o
   1   6   8     3746.83     3496.15     26.97 o
   2   6   8     1101.86     1060.11     10.49 o
   3   6   8     2242.03     2235.30     18.86 o
   4   6   8      719.64      726.42     10.40 o
   5   6   8      644.79      629.65     19.79 o
   6   6   8      574.22      570.92     15.32 o
   7   6   8       92.74      118.01      8.77 o
  -8   7   8       28.82       32.07      6.96 o
  -7   7   8      100.87      110.16      5.69 o
  -6   7   8       27.00       25.53      3.20 o
  -5   7   8      172.20      164.49      5.25 o
  -4   7   8       81.49       82.92      3.23 o
  -3   7   8      115.83      114.80      2.89 o
  -2   7   8        3.32        9.68      1.42 o
  -1   7   8       53.58       48.26      2.59 o
   0   7   8      256.90      274.92      4.26 o
   1   7   8        3.14        8.11      1.39 o
   2   7   8       41.69       40.72      1.99 o
   3   7   8     1611.95     1564.22     14.13 o
   4   7   8        6.73       16.87      2.70 o
   5   7   8      588.89      592.75     14.05 o
   6   7   8      252.99      248.82     15.16 o
   7   7   8       36.02       48.99      7.41 o
  -7   8   8       36.78       27.48      4.24 o
  -6   8   8      130.82      134.59      4.73 o
  -5   8   8      992.29     1045.43     13.57 o
  -4   8   8     1991.45     1958.86     16.63 o
  -3   8   8      725.79      709.16      9.07 o
  -2   8   8      216.80      211.74      3.80 o
  -1   8   8     1443.26     1349.39     12.71 o
   0   8   8     1921.98     1904.07     15.60 o
   1   8   8     2632.05     2525.63     20.27 o
   2   8   8     2662.18     2578.27     19.48 o
   3   8   8       94.36       89.06      2.73 o
   4   8   8      655.96      651.26      9.84 o
   5   8   8     1456.26     1450.20     21.41 o
   6   8   8      801.61      792.27     18.28 o
  -7   9   8      179.13      181.86      8.15 o
  -6   9   8        3.63        3.71      2.93 o
  -5   9   8       24.96       30.72      3.52 o
  -4   9   8      153.68      167.87      5.68 o
  -3   9   8     1383.13     1334.93     16.36 o
  -2   9   8      262.44      264.12      5.12 o
  -1   9   8       35.82       40.01      6.11 o
   0   9   8       60.91       65.22      2.05 o
   1   9   8        0.38        2.02      1.34 o
   2   9   8      415.54      390.54      4.92 o
   3   9   8       20.54       23.53      2.33 o
   4   9   8      114.13      111.06      4.84 o
   5   9   8       22.05       20.94      3.83 o
   6   9   8      268.94      253.14     15.00 o
  -7  10   8      480.74      515.36     12.43 o
  -6  10   8      143.54      169.66      6.00 o
  -5  10   8       89.12      103.03      5.28 o
  -4  10   8     1505.48     1512.20     17.19 o
  -3  10   8     3146.51     2987.10     29.63 o
  -2  10   8      665.96      655.51      9.00 o
  -1  10   8      814.67      818.87      8.92 o
   0  10   8     2210.53     2086.10     19.16 o
   1  10   8     6099.42     6067.16     50.30 o
   2  10   8     2390.98     2294.66     17.70 o
   3  10   8      155.47      153.78      3.63 o
   4  10   8      850.06      886.14     12.13 o
   5  10   8      193.61      201.77      7.16 o
   6  10   8      423.05      442.83     13.75 o
  -7  11   8        8.18       15.43      4.79 o
  -6  11   8      334.58      338.46      7.99 o
  -5  11   8      686.36      685.75     12.66 o
  -4  11   8      436.79      454.05      9.40 o
  -3  11   8     2937.58     2906.43     40.80 o
  -2  11   8      596.26      586.99      8.52 o
  -1  11   8      424.73      403.28      5.73 o
   0  11   8        0.00        1.21      1.60 o
   1  11   8       55.32       59.28      2.77 o
   2  11   8     2032.60     1982.27     17.70 o
   3  11   8       95.30       94.88      2.82 o
   4  11   8       36.52       34.26      4.61 o
   5  11   8       33.82       34.21      4.39 o
   6  11   8      163.03      163.96      9.58 o
  -7  12   8      363.12      399.48     11.42 o
  -6  12   8     1134.14     1192.49     18.96 o
  -5  12   8       58.73       70.39      5.15 o
  -4  12   8      201.39      182.01      6.78 o
  -3  12   8     1292.23     1281.08     15.10 o
  -2  12   8     3284.32     3209.75     31.63 o
  -1  12   8     2555.60     2489.40     22.55 o
   0  12   8     1462.55     1495.70     14.81 o
   1  12   8     2644.86     2594.19     23.56 o
   2  12   8     1447.30     1412.04     13.30 o
   3  12   8     1003.21      993.35     22.99 o
   4  12   8     1096.94     1118.15     16.71 o
   5  12   8      497.05      513.01     13.66 o
   6  12   8      135.15      158.10     11.17 o
  -7  13   8       49.54       38.87      7.41 o
  -6  13   8       50.81       48.44      4.22 o
  -5  13   8      339.87      332.60      8.96 o
  -4  13   8       52.38       50.47      4.02 o
  -3  13   8        6.38        3.16      2.13 o
  -2  13   8       14.05       15.99      2.45 o
  -1  13   8      202.29      196.76      4.41 o
   0  13   8      101.17      105.75      3.52 o
   1  13   8       17.65       20.28      2.17 o
   2  13   8     1181.79     1149.82     11.53 o
   3  13   8      174.22      161.59      7.08 o
   4  13   8      451.41      455.23     11.28 o
   5  13   8        1.45        2.50      4.40 o
   6  13   8       77.90      107.91     10.85 o
  -7  14   8      314.58      327.42     13.76 o
  -6  14   8      107.97      114.49      6.13 o
  -5  14   8      377.94      399.34      9.77 o
  -4  14   8      706.87      694.55     12.57 o
  -3  14   8     2376.34     2357.99     24.88 o
  -2  14   8      717.98      711.90      8.77 o
  -1  14   8     1029.18     1043.64     11.49 o
   0  14   8     1173.29     1136.63     12.32 o
   1  14   8      239.62      243.01      4.99 o
   2  14   8     1729.34     1713.41     19.11 o
   3  14   8     1957.67     1933.14     30.31 o
   4  14   8     1463.73     1479.47     20.81 o
   5  14   8      392.53      388.29     12.29 o
  -6  15   8       32.73       39.64      4.44 o
  -5  15   8      511.16      505.80     11.18 o
  -4  15   8      285.93      272.44      9.13 o
  -3  15   8      190.32      195.73      5.57 o
  -2  15   8     2246.74     2211.65     20.97 o
  -1  15   8       75.06       72.77      3.10 o
   0  15   8      346.97      339.40      6.48 o
   1  15   8       14.56       12.27      2.81 o
   2  15   8      110.77      103.54      3.84 o
   3  15   8      263.33      261.87      7.45 o
   4  15   8        8.26       10.41      4.36 o
   5  15   8        0.44       -0.09      9.74 o
  -6  16   8      361.71      376.00      9.65 o
  -5  16   8       61.20       70.77      5.14 o
  -4  16   8      253.81      261.84      7.85 o
  -3  16   8     1458.21     1491.58     17.69 o
  -2  16   8     1784.04     1765.49     17.69 o
  -1  16   8        5.14        4.95      2.05 o
   0  16   8       37.23       33.82      2.60 o
   1  16   8     1493.18     1421.54     17.03 o
   2  16   8     1031.78     1028.89     12.03 o
   3  16   8      986.28      968.26     15.51 o
   4  16   8      668.16      676.87     16.11 o
   5  16   8      477.82      482.98     14.17 o
  -6  17   8       75.89       83.36      7.44 o
  -5  17   8       35.97       35.85      4.54 o
  -4  17   8       61.84       58.90      4.62 o
  -3  17   8        7.61        4.92      2.76 o
  -2  17   8      137.05      137.65      4.30 o
  -1  17   8       68.91       57.38      3.07 o
   0  17   8       12.93       15.08      2.33 o
   1  17   8      351.30      325.18      7.04 o
   2  17   8      159.08      162.75      5.29 o
   3  17   8       12.18       17.71      3.51 o
   4  17   8        0.18       -1.47      4.29 o
   5  17   8        1.19        5.47     10.06 o
  -5  18   8      256.90      267.34      8.80 o
  -4  18   8      543.86      547.96     11.78 o
  -3  18   8      249.84      242.66      6.44 o
  -2  18   8        3.10        5.25      2.29 o
  -1  18   8      963.33      942.69     11.93 o
   0  18   8     1154.70     1108.91     14.43 o
   1  18   8      561.06      555.28      9.68 o
   2  18   8      769.22      766.03     11.46 o
   3  18   8      280.02      287.24     17.81 o
   4  18   8       77.85       88.17      7.04 o
  -5  19   8       67.99       72.69      5.83 o
  -4  19   8      131.82      132.66      6.51 o
  -3  19   8       89.96       93.73      4.63 o
  -2  19   8        0.20        4.47      2.44 o
  -1  19   8       45.94       47.09      3.24 o
   0  19   8        4.09        0.88      2.68 o
   1  19   8       58.47       50.58      3.56 o
   2  19   8       25.24       23.25      3.20 o
   3  19   8        4.70       10.48      3.44 o
   4  19   8       41.97       58.02      6.26 o
  -5  20   8       41.00       40.72     13.25 o
  -4  20   8      156.13      166.80      7.24 o
  -3  20   8      111.62      116.67      5.04 o
  -2  20   8     1054.55     1078.67     13.03 o
  -1  20   8      500.35      498.09      9.10 o
   0  20   8      109.11      119.99      5.53 o
   1  20   8      689.82      691.80     10.98 o
   2  20   8      728.03      712.03     13.04 o
   3  20   8      163.32      157.32      6.38 o
   4  20   8       34.12       31.73      5.83 o
  -4  21   8       72.38       79.54      5.75 o
  -3  21   8       16.71       15.74      3.64 o
  -2  21   8       52.69       58.14      5.30 o
  -1  21   8       25.82       28.47      3.64 o
   0  21   8        0.90       -0.19      2.78 o
   1  21   8        1.84        2.70      2.94 o
   2  21   8       23.86       26.00      3.92 o
   3  21   8       12.22       24.38      6.27 o
  -4  22   8       12.00        5.53      4.27 o
  -3  22   8      275.19      279.98      7.35 o
  -2  22   8      151.64      154.56      6.82 o
  -1  22   8      705.80      730.36     11.74 o
   0  22   8      438.75      472.66      9.22 o
   1  22   8       28.37       25.02      3.42 o
   2  22   8      290.55      281.61     10.51 o
   3  22   8      442.63      474.14     13.79 o
  -3  23   8       40.33       56.00      4.28 o
  -2  23   8        8.44        9.51      7.84 o
  -1  23   8       20.95       16.50      4.64 o
   0  23   8        2.23        4.02      3.89 o
   1  23   8      240.73      238.69     14.70 o
   2  23   8       44.24       39.43      6.54 o
  -2  24   8      441.24      475.96     15.24 o
  -1  24   8      155.46      165.84      9.70 o
   0  24   8        7.98       10.97      6.07 o
   1  24   8      192.83      211.15     10.81 o
  -8   1   9      413.25      424.51     10.73 o
  -7   1   9      353.09      323.64      7.29 o
  -6   1   9       11.30       10.97      2.37 o
  -5   1   9      378.63      381.64      4.67 o
  -4   1   9      235.45      239.37      3.45 o
  -3   1   9      444.17      404.91      4.41 o
  -2   1   9     3823.82     3770.52     25.04 o
  -1   1   9     1554.09     1550.85     13.13 o
   0   1   9      928.73      886.05      9.16 o
   1   1   9      594.45      543.50      7.38 o
   2   1   9     1052.08      993.89      9.66 o
   3   1   9     1687.01     1622.95     14.59 o
   4   1   9      151.51      160.87      5.34 o
   5   1   9      499.66      474.82     12.87 o
   6   1   9     1018.17     1085.06     22.35 o
   7   1   9      318.19      341.77     22.19 o
  -8   2   9        9.83        6.53      5.14 o
  -7   2   9        9.68       10.92      3.16 o
  -6   2   9       38.49       35.74      2.72 o
  -5   2   9        0.07        3.46      1.47 o
  -4   2   9      123.43      130.33      2.92 o
  -3   2   9       13.51       14.65      1.35 o
  -2   2   9        7.43        9.18      1.16 o
  -1   2   9       36.39       30.81      1.62 o
   0   2   9      389.74      419.67      5.50 o
   1   2   9      336.18      333.11      4.85 o
   2   2   9       21.16       24.41      1.83 o
   3   2   9      580.33      564.68      6.96 o
   4   2   9        2.47        1.05      2.13 o
   5   2   9       10.95       14.44      4.50 o
   6   2   9       35.78       45.43      8.62 o
   7   2   9       87.76       88.57      8.13 o
  -8   3   9      394.94      422.16     13.36 o
  -7   3   9       92.05       91.94      4.67 o
  -6   3   9      300.11      300.25      5.67 o
  -5   3   9      159.85      184.08      4.01 o
  -4   3   9      585.04      541.34      6.62 o
  -3   3   9      606.74      553.19      6.27 o
  -2   3   9      197.22      177.47      3.62 o
  -1   3   9     1993.14     2053.40     18.53 o
   0   3   9      190.38      162.10      3.25 o
   1   3   9     2659.64     2472.05     19.82 o
   2   3   9     3912.51     3762.13     29.50 o
   3   3   9      633.68      637.82      8.34 o
   4   3   9      505.68      497.75      7.47 o
   5   3   9      507.81      539.64     13.77 o
   6   3   9      374.81      414.83     13.19 o
   7   3   9      435.96      474.13     15.24 o
  -8   4   9       95.35      104.27      6.87 o
  -7   4   9       49.69       51.99      4.06 o
  -6   4   9      352.35      324.81      6.63 o
  -5   4   9      261.80      249.78      4.27 o
  -4   4   9       24.29       21.96      1.64 o
  -3   4   9        9.28        1.07      1.25 o
  -2   4   9       90.22       73.39      2.62 o
  -1   4   9        2.03        1.30      1.22 o
   0   4   9       43.19       51.48      2.08 o
   1   4   9      319.39      356.07      5.31 o
   2   4   9     2081.01     1996.11     16.90 o
   3   4   9       68.42       71.48      3.21 o
   4   4   9      844.80      829.79     15.16 o
   5   4   9      260.50      263.70     10.27 o
   6   4   9      107.48      110.80      8.78 o
  -8   5   9      108.92      119.13      9.08 o
  -7   5   9      422.97      454.92      9.75 o
  -6   5   9       38.82       51.12      3.65 o
  -5   5   9      377.14      383.62      5.35 o
  -4   5   9      259.66      253.43      3.98 o
  -3   5   9     1165.27     1076.47     10.31 o
  -2   5   9     3175.22     3087.12     27.15 o
  -1   5   9       59.50       36.21      1.66 o
   0   5   9      120.98       98.11      2.73 o
   1   5   9      525.96      517.12      6.64 o
   2   5   9     4998.56     4790.98     34.05 o
   3   5   9     6156.21     5974.43     50.29 o
   4   5   9      261.30      282.92      6.36 o
   5   5   9       23.16       39.02      6.39 o
   6   5   9      467.29      496.80     14.32 o
  -7   6   9       24.57       30.37      3.78 o
  -6   6   9      357.53      336.23      6.20 o
  -5   6   9      119.36      123.62      3.62 o
  -4   6   9        9.63        8.52      1.65 o
  -3   6   9     2354.77     2299.12     30.18 o
  -2   6   9       46.47       62.17      2.17 o
  -1   6   9       36.57       36.93      1.67 o
   0   6   9     1048.99     1042.83      9.66 o
   1   6   9        1.53        1.61      1.43 o
   2   6   9      319.65      315.92      4.84 o
   3   6   9      103.74       96.79      3.56 o
   4   6   9     1078.87     1036.58     13.44 o
   5   6   9      307.45      318.90      8.24 o
   6   6   9      358.15      378.79     12.87 o
  -7   7   9       68.87       89.95      5.55 o
  -6   7   9      318.27      347.03      9.26 o
  -5   7   9       10.50       12.98      2.70 o
  -4   7   9     1303.70     1273.72     12.59 o
  -3   7   9     4193.28     4189.28     55.97 o
  -2   7   9      266.05      230.19      4.07 o
  -1   7   9       58.47       52.90      2.05 o
   0   7   9      655.12      589.23      6.23 o
   1   7   9     2620.22     2585.74     20.86 o
   2   7   9     1543.92     1499.62     13.61 o
   3   7   9     1196.17     1180.02     12.83 o
   4   7   9     1429.90     1427.18     17.03 o
   5   7   9     1206.72     1179.72     17.73 o
   6   7   9      337.08      323.36     11.96 o
  -7   8   9      308.53      320.52      9.93 o
  -6   8   9      113.71      122.46      7.37 o
  -5   8   9       36.81       40.78      3.44 o
  -4   8   9     1086.53     1056.04     13.41 o
  -3   8   9      954.76      956.90     10.38 o
  -2   8   9     2599.08     2626.74     22.98 o
  -1   8   9        1.02        0.51      1.20 o
   0   8   9        7.38       12.56      1.57 o
   1   8   9      983.99      986.90      9.53 o
   2   8   9      696.20      670.53      7.61 o
   3   8   9      154.73      135.33      5.04 o
   4   8   9      432.72      452.08      8.22 o
   5   8   9     1137.75     1119.07     17.19 o
   6   8   9       23.40       36.80      5.75 o
  -7   9   9      153.78      186.87      9.46 o
  -6   9   9       11.39       12.47      3.12 o
  -5   9   9      453.10      439.74     17.19 o
  -4   9   9       20.21       16.16      2.33 o
  -3   9   9     1041.03     1013.35     12.51 o
  -2   9   9     2791.96     2650.49     26.53 o
  -1   9   9      589.93      533.32      7.86 o
   0   9   9     1323.23     1330.82     12.21 o
   1   9   9      124.63      142.85      3.28 o
   2   9   9     1374.48     1341.06     11.53 o
   3   9   9     1908.35     1859.66     18.33 o
   4   9   9      341.23      336.20      8.99 o
   5   9   9      358.92      384.73      9.44 o
   6   9   9      555.42      531.27     42.30 o
  -7  10   9        0.80        1.50      4.01 o
  -6  10   9      143.14      146.89      5.71 o
  -5  10   9      266.03      248.99      7.43 o
  -4  10   9      114.29      118.42      4.16 o
  -3  10   9      469.30      466.21      7.69 o
  -2  10   9      116.84      114.89      3.89 o
  -1  10   9        0.09       -1.40      1.40 o
   0  10   9       64.84       58.23      2.58 o
   1  10   9      544.81      511.46      7.16 o
   2  10   9      122.94      125.64      3.46 o
   3  10   9        2.54        3.79      2.29 o
   4  10   9        8.33        6.49      2.68 o
   5  10   9       81.91       85.04      5.27 o
   6  10   9        2.91       10.34     16.76 o
  -7  11   9      355.78      370.48     11.13 o
  -6  11   9      476.45      501.76      9.80 o
  -5  11   9      286.43      277.80     11.43 o
  -4  11   9      133.98      134.90      4.48 o
  -3  11   9      844.69      786.18     10.74 o
  -2  11   9      676.00      653.40      9.32 o
  -1  11   9      207.66      217.93      4.32 o
   0  11   9     1892.31     1834.29     17.56 o
   1  11   9     2213.30     2101.96     19.95 o
   2  11   9        6.56       10.31      2.06 o
   3  11   9      501.84      511.73      7.75 o
   4  11   9      610.77      619.99     11.61 o
   5  11   9      185.59      190.74      7.56 o
   6  11   9      178.32      193.29     10.15 o
  -7  12   9       88.62      107.74      9.45 o
  -6  12   9      135.28      139.50      5.76 o
  -5  12   9       25.74       27.95      3.84 o
  -4  12   9      803.86      827.21     13.94 o
  -3  12   9      318.75      301.66      6.25 o
  -2  12   9      295.29      295.20      6.00 o
  -1  12   9      144.77      146.94      4.62 o
   0  12   9        1.75        2.13      1.73 o
   1  12   9        0.15        3.68      2.06 o
   2  12   9       10.96       16.31      3.09 o
   3  12   9       35.01       40.25      3.91 o
   4  12   9       63.73       72.33      4.60 o
   5  12   9       23.84       21.74      4.95 o
   6  12   9      194.22      196.66     13.41 o
  -7  13   9       61.85       69.36      8.22 o
  -6  13   9       58.74       80.77      4.93 o
  -5  13   9       85.77       96.83      5.34 o
  -4  13   9       66.41       70.65      4.47 o
  -3  13   9       21.99       22.86      2.68 o
  -2  13   9      100.28       91.92      4.98 o
  -1  13   9      693.32      662.81      8.42 o
   0  13   9      731.02      726.95      9.02 o
   1  13   9      156.91      154.83      5.46 o
   2  13   9      571.44      533.49      7.04 o
   3  13   9      457.34      444.21      9.64 o
   4  13   9      512.14      531.80     10.97 o
   5  13   9      217.77      203.61      9.59 o
  -6  14   9       30.84       37.05      4.05 o
  -5  14   9      259.78      263.93      8.29 o
  -4  14   9        4.64        4.38      3.05 o
  -3  14   9       78.08       72.95      3.76 o
  -2  14   9      363.10      359.92      7.03 o
  -1  14   9      104.07      100.40      3.56 o
   0  14   9      620.86      635.24     10.57 o
   1  14   9        3.31       -0.07      1.91 o
   2  14   9      178.39      166.84      4.08 o
   3  14   9      224.16      231.77      7.67 o
   4  14   9      191.64      200.06      8.30 o
   5  14   9       68.49       84.13      6.99 o
  -6  15   9      273.99      298.02      8.44 o
  -5  15   9       63.19       71.81      5.28 o
  -4  15   9      401.34      396.53      9.56 o
  -3  15   9      411.74      383.35      7.56 o
  -2  15   9      149.37      158.69      4.36 o
  -1  15   9      217.29      219.13      4.86 o
   0  15   9       18.08       24.23      3.82 o
   1  15   9      634.77      635.51     10.01 o
   2  15   9      753.56      773.06      9.86 o
   3  15   9      261.85      248.38      7.59 o
   4  15   9      722.66      745.32     33.98 o
   5  15   9      285.36      270.30     10.84 o
  -6  16   9       42.78       48.47      7.74 o
  -5  16   9       89.40       98.99      5.89 o
  -4  16   9      154.75      152.47      8.25 o
  -3  16   9       30.04       23.14      3.41 o
  -2  16   9        9.13        5.83      2.21 o
  -1  16   9      154.77      163.27      4.46 o
   0  16   9       17.06       16.41      2.41 o
   1  16   9       23.59       20.30      2.86 o
   2  16   9      136.88      124.97      4.78 o
   3  16   9       43.95       47.12      4.21 o
   4  16   9       22.17       16.75      5.05 o
   5  16   9       78.18       83.65      7.09 o
  -6  17   9       68.39       78.83     13.91 o
  -5  17   9        3.26       -0.92      3.56 o
  -4  17   9      702.82      716.14     13.49 o
  -3  17   9      379.25      377.74      7.71 o
  -2  17   9       93.08       82.62      3.53 o
  -1  17   9      203.92      196.62      5.24 o
   0  17   9      363.05      382.83      6.62 o
   1  17   9      604.55      614.09      9.93 o
   2  17   9      229.86      235.90      6.29 o
   3  17   9      414.13      430.76     11.91 o
   4  17   9      815.79      805.13     39.43 o
  -5  18   9        6.29        8.77      4.08 o
  -4  18   9       11.89       12.23      4.69 o
  -3  18   9      477.91      461.68      8.83 o
  -2  18   9       56.95       46.71      3.18 o
  -1  18   9      242.21      227.93      5.40 o
   0  18   9        9.66        5.76      2.82 o
   1  18   9      140.59      131.91      5.12 o
   2  18   9       40.32       37.76      3.51 o
   3  18   9       10.51       15.57      5.33 o
   4  18   9      447.41      433.01     27.30 o
  -5  19   9      212.20      227.88     11.13 o
  -4  19   9       29.18       35.97      4.48 o
  -3  19   9        5.68        1.69      3.48 o
  -2  19   9     1058.49     1042.65     12.69 o
  -1  19   9     1276.14     1220.26     14.06 o
   0  19   9      151.59      162.54      5.65 o
   1  19   9      203.82      201.06      6.13 o
   2  19   9      800.42      822.30     14.35 o
   3  19   9      559.63      551.77     11.53 o
   4  19   9      148.62      152.72      8.86 o
  -4  20   9      210.31      199.68      7.99 o
  -3  20   9        1.25        0.60      3.41 o
  -2  20   9       66.61       64.82      3.64 o
  -1  20   9       24.17       25.97      5.02 o
   0  20   9       12.22       14.97      3.23 o
   1  20   9        4.03        7.52      3.03 o
   2  20   9        4.70        4.39      3.35 o
   3  20   9        0.04       -0.06      6.03 o
  -4  21   9       69.37       79.87      5.82 o
  -3  21   9      382.67      393.54      8.41 o
  -2  21   9      782.03      761.04     10.71 o
  -1  21   9      950.77      960.33     13.86 o
   0  21   9       31.70       41.33      3.85 o
   1  21   9      380.28      367.64     10.28 o
   2  21   9      369.68      369.27      9.50 o
   3  21   9      362.88      360.57     11.18 o
  -3  22   9       94.68      100.80      5.05 o
  -2  22   9       58.47       59.85      4.45 o
  -1  22   9      114.56      102.36      4.99 o
   0  22   9        3.00        1.93      3.07 o
   1  22   9       92.60      105.17      5.00 o
   2  22   9        4.13        4.86      4.31 o
  -2  23   9      165.20      174.32      6.47 o
  -1  23   9      909.98      900.40     20.28 o
   0  23   9      510.21      502.00     11.92 o
   1  23   9       34.22       29.20     10.85 o
  -1  24   9       50.74       65.36      7.33 o
   0  24   9       35.45       39.49      7.09 o
  -8   0  10      415.34      410.05     14.59 o
  -7   0  10       40.33       56.53      5.42 o
  -6   0  10       30.56       35.55      3.78 o
  -5   0  10      975.36      941.62     21.56 o
  -4   0  10       76.55       82.38      3.26 o
  -3   0  10      897.78      901.41     11.29 o
  -2   0  10     5074.11     4896.44     45.39 o
  -1   0  10      564.30      500.39      8.22 o
   0   0  10     1774.39     1689.62     24.82 o
   1   0  10       22.53       27.44      2.82 o
   2   0  10     2711.46     2688.99     31.18 o
   3   0  10     5241.44     5090.10     55.95 o
   4   0  10      110.40      101.60      6.20 o
   5   0  10     1518.95     1532.42     37.67 o
   6   0  10     2193.97     2181.46     51.08 o
  -8   1  10       21.91       16.95      5.08 o
  -7   1  10       63.47       69.26      4.42 o
  -6   1  10       56.95       62.69      3.18 o
  -5   1  10        5.06        6.44      1.52 o
  -4   1  10      985.14      912.53      8.03 o
  -3   1  10       37.39       40.06      1.68 o
  -2   1  10      196.45      201.54      3.32 o
  -1   1  10        6.05       10.41      1.65 o
   0   1  10      601.67      563.55      7.69 o
   1   1  10      257.66      258.86      5.03 o
   2   1  10        1.16       -0.42      1.76 o
   3   1  10       34.27       28.01      2.32 o
   4   1  10        4.62        6.06      3.69 o
   5   1  10        0.12        7.82      4.29 o
   6   1  10       40.55       53.00      6.53 o
  -8   2  10      508.47      543.45     15.25 o
  -7   2  10      342.57      371.57      7.76 o
  -6   2  10      110.84      114.29      4.04 o
  -5   2  10      333.72      346.89      4.62 o
  -4   2  10      149.44      134.77      3.04 o
  -3   2  10      351.11      337.82      4.42 o
  -2   2  10     1517.59     1381.05     11.40 o
  -1   2  10     2181.15     2167.13     20.79 o
   0   2  10      395.52      355.91      5.87 o
   1   2  10     1338.09     1300.58     12.84 o
   2   2  10      917.93      876.07      9.05 o
   3   2  10      868.75      893.41      9.56 o
   4   2  10     2435.50     2409.17     26.19 o
   5   2  10      413.43      401.77     12.08 o
   6   2  10      186.51      187.23     11.81 o
  -8   3  10      331.95      329.88     11.66 o
  -7   3  10        4.88        5.02      3.05 o
  -6   3  10       97.06       92.23      3.59 o
  -5   3  10       69.48       57.60      2.49 o
  -4   3  10      382.83      390.79      5.20 o
  -3   3  10      197.93      199.80      3.44 o
  -2   3  10      573.42      573.87      7.22 o
  -1   3  10      729.85      722.06      8.39 o
   0   3  10      140.70      150.56      3.42 o
   1   3  10      735.15      723.12      8.30 o
   2   3  10       21.93       19.83      1.90 o
   3   3  10       28.64       23.83      2.53 o
   4   3  10      153.87      158.98      4.63 o
   5   3  10       29.72       38.06      5.30 o
   6   3  10        1.78        6.34      5.13 o
  -7   4  10      489.22      504.55      9.08 o
  -6   4  10      589.14      547.51      7.80 o
  -5   4  10      918.73      895.28      8.96 o
  -4   4  10      229.52      215.96      3.88 o
  -3   4  10       74.80       84.47      2.69 o
  -2   4  10     3424.85     3273.77     28.40 o
  -1   4  10      257.51      271.77      5.47 o
   0   4  10      251.09      260.90      7.67 o
   1   4  10       56.27       50.23      2.26 o
   2   4  10      513.22      520.26      6.50 o
   3   4  10     3991.15     3884.01     31.06 o
   4   4  10       39.39       41.99      3.08 o
   5   4  10      135.86      145.72      8.46 o
   6   4  10      426.24      462.80     14.22 o
  -7   5  10        1.34        6.60      3.63 o
  -6   5  10        4.69        3.69      4.32 o
  -5   5  10      178.25      185.94      4.67 o
  -4   5  10      649.82      614.73      8.85 o
  -3   5  10      714.12      715.73      9.68 o
  -2   5  10       49.71       44.76      2.02 o
  -1   5  10      407.52      393.84      6.13 o
   0   5  10       73.39       74.24      2.65 o
   1   5  10      496.65      463.03      6.42 o
   2   5  10      320.74      310.44      4.90 o
   3   5  10      219.25      226.89      5.10 o
   4   5  10       20.78       20.43      2.89 o
   5   5  10       28.97       35.32      5.27 o
   6   5  10       27.14       44.01      6.31 o
  -7   6  10      781.50      771.77     11.51 o
  -6   6  10      197.31      190.62      4.47 o
  -5   6  10      193.18      212.81      6.00 o
  -4   6  10       19.39       17.06      1.69 o
  -3   6  10       25.37       23.06      1.82 o
  -2   6  10     1228.13     1181.41     11.57 o
  -1   6  10      258.84      236.45      4.23 o
   0   6  10      107.36       96.67      2.62 o
   1   6  10       12.22       12.18      1.85 o
   2   6  10        4.53        3.48      1.52 o
   3   6  10     1530.16     1531.92     15.83 o
   4   6  10     1637.69     1690.13     19.46 o
   5   6  10      137.84      157.12      8.34 o
   6   6  10       12.47       23.09      5.86 o
  -7   7  10      204.69      194.32      9.23 o
  -6   7  10        0.33        0.76      2.28 o
  -5   7  10      250.73      237.40      6.18 o
  -4   7  10      702.84      707.04      7.92 o
  -3   7  10      304.41      303.88      5.15 o
  -2   7  10      367.05      350.48      4.90 o
  -1   7  10      721.29      694.16      7.40 o
   0   7  10       40.78       36.86      1.70 o
   1   7  10      175.22      181.03      3.69 o
   2   7  10     1290.68     1202.86     11.69 o
   3   7  10      174.52      173.44      4.91 o
   4   7  10      180.87      168.31      5.59 o
   5   7  10       28.18       31.16      4.71 o
   6   7  10        0.94        5.29      5.18 o
  -7   8  10        3.72        6.99      3.94 o
  -6   8  10      104.20      123.19      5.11 o
  -5   8  10      191.39      192.47      8.51 o
  -4   8  10      601.36      613.11     13.13 o
  -3   8  10       14.83       18.19      2.40 o
  -2   8  10       13.91       11.03      1.95 o
  -1   8  10      285.89      274.21      4.93 o
   0   8  10      421.99      410.42      4.88 o
   1   8  10     1010.03     1006.65      9.94 o
   2   8  10       41.45       39.84      2.32 o
   3   8  10       61.98       64.37      3.19 o
   4   8  10     1138.14     1147.92     20.32 o
   5   8  10      442.00      460.82     10.33 o
   6   8  10      356.27      397.32     13.32 o
  -7   9  10       39.23       35.85      5.03 o
  -6   9  10      148.05      156.14      6.62 o
  -5   9  10        0.39       -1.06      2.77 o
  -4   9  10       30.06       30.62      2.64 o
  -3   9  10       20.79       26.07      2.47 o
  -2   9  10        1.75        3.10      1.81 o
  -1   9  10        0.87        4.07      1.86 o
   0   9  10      204.41      212.17      4.45 o
   1   9  10        3.50       10.86      1.99 o
   2   9  10       15.01       23.84      1.89 o
   3   9  10       51.32       48.50      3.47 o
   4   9  10      244.64      254.48      6.54 o
   5   9  10      141.13      132.20      6.37 o
   6   9  10      141.70      137.49      8.58 o
  -7  10  10      428.90      461.17     16.22 o
  -6  10  10      182.09      198.51     10.85 o
  -5  10  10       68.45       59.98      4.40 o
  -4  10  10        9.34        7.19      2.27 o
  -3  10  10      221.12      197.85      5.08 o
  -2  10  10      658.28      642.32     10.69 o
  -1  10  10      596.78      573.53      7.34 o
   0  10  10       81.07       81.74      3.52 o
   1  10  10      263.56      249.93      5.07 o
   2  10  10      641.77      657.19      7.89 o
   3  10  10      490.37      473.89      7.40 o
   4  10  10      141.57      159.11      5.54 o
   5  10  10       40.26       49.26      4.68 o
   6  10  10       80.19       86.44      7.56 o
  -7  11  10       24.83       45.84      7.41 o
  -6  11  10       17.73       22.38      3.98 o
  -5  11  10      189.93      178.51      6.62 o
  -4  11  10       31.13       27.91      2.75 o
  -3  11  10        0.42        1.25      3.00 o
  -2  11  10      531.30      508.32      8.16 o
  -1  11  10      204.66      183.42      4.14 o
   0  11  10      165.15      148.17      3.62 o
   1  11  10      151.57      127.93      3.99 o
   2  11  10        3.30        1.90      1.71 o
   3  11  10      161.57      157.03      4.55 o
   4  11  10       25.23       28.75      3.97 o
   5  11  10       12.50       18.30      5.08 o
  -7  12  10      548.09      603.50     17.82 o
  -6  12  10      258.86      280.66     10.69 o
  -5  12  10       25.03       23.76      3.79 o
  -4  12  10      150.55      135.02      7.82 o
  -3  12  10      677.91      658.12     13.13 o
  -2  12  10        8.08       10.31      2.24 o
  -1  12  10      296.17      306.34      5.44 o
   0  12  10     1194.80     1141.00     14.56 o
   1  12  10      386.11      385.26      6.48 o
   2  12  10       28.00       31.50      2.36 o
   3  12  10      267.05      275.09      8.79 o
   4  12  10      982.63     1014.61     16.34 o
   5  12  10        5.99        7.07      4.95 o
  -6  13  10      297.25      295.53      9.13 o
  -5  13  10       22.21       24.90      4.08 o
  -4  13  10        6.80        8.58      3.15 o
  -3  13  10      103.67      116.12      4.50 o
  -2  13  10      347.00      345.77      7.68 o
  -1  13  10        0.06       -0.47      1.86 o
   0  13  10       69.43       77.53      3.22 o
   1  13  10        3.49        1.85      2.13 o
   2  13  10      126.09      106.65      3.85 o
   3  13  10       28.75       28.24      3.89 o
   4  13  10        7.43       14.18      4.32 o
   5  13  10        8.45        9.18      4.50 o
  -6  14  10      403.71      439.75     11.10 o
  -5  14  10      114.20      108.31      7.43 o
  -4  14  10       95.51      102.61      5.38 o
  -3  14  10      304.72      325.99      6.91 o
  -2  14  10     1535.50     1471.81     17.72 o
  -1  14  10      482.25      427.29      6.80 o
   0  14  10       61.00       50.02      3.13 o
   1  14  10       46.49       47.22      3.32 o
   2  14  10      942.00      934.66     11.33 o
   3  14  10      724.15      722.05     13.15 o
   4  14  10      287.99      329.05     17.13 o
   5  14  10      409.20      431.22     13.54 o
  -6  15  10       31.09       22.80      5.75 o
  -5  15  10      114.16      121.95      6.92 o
  -4  15  10        1.92        0.01      4.82 o
  -3  15  10      479.24      477.94     10.92 o
  -2  15  10       10.73        7.85      2.63 o
  -1  15  10      221.51      200.74      4.75 o
   0  15  10      164.15      158.44      4.54 o
   1  15  10      161.88      137.32      4.97 o
   2  15  10       34.81       36.09      2.68 o
   3  15  10      267.64      261.55      7.86 o
   4  15  10       19.44       32.43      5.54 o
   5  15  10      114.29      125.95      8.18 o
  -6  16  10      418.70      467.53     20.91 o
  -5  16  10      124.86      137.97      6.81 o
  -4  16  10      319.32      326.88     11.14 o
  -3  16  10     1021.23     1001.47     13.70 o
  -2  16  10       18.85       17.24      3.27 o
  -1  16  10      350.33      341.07      6.36 o
   0  16  10      801.65      782.04     10.09 o
   1  16  10      179.77      189.46      5.76 o
   2  16  10      153.76      165.85      4.33 o
   3  16  10      404.45      408.91     10.30 o
   4  16  10     1579.02     1664.28     29.44 o
  -5  17  10       63.64       73.42      5.70 o
  -4  17  10       31.96       30.24      4.29 o
  -3  17  10        0.37       -1.48      2.55 o
  -2  17  10      144.54      140.96      4.54 o
  -1  17  10      509.24      497.22      7.78 o
   0  17  10       19.15       22.25      3.16 o
   1  17  10       22.38       22.43      3.16 o
   2  17  10       52.61       52.43      3.41 o
   3  17  10        0.04        1.96      5.58 o
   4  17  10       38.25       42.06      7.98 o
  -5  18  10      176.14      168.43      8.25 o
  -4  18  10      436.50      454.04     10.92 o
  -3  18  10        6.28        4.61      2.85 o
  -2  18  10       21.60       25.81      2.99 o
  -1  18  10      493.44      456.09      7.66 o
   0  18  10      564.22      553.01      9.65 o
   1  18  10      269.47      274.08      6.95 o
   2  18  10     1071.54     1109.63     15.18 o
   3  18  10       48.80       60.00      4.93 o
   4  18  10       44.10       54.03      6.50 o
  -4  19  10      158.59      167.80      8.70 o
  -3  19  10      429.09      419.91     15.82 o
  -2  19  10        0.21       -0.27      2.44 o
  -1  19  10        3.92        1.38      2.45 o
   0  19  10       78.58       76.35      7.23 o
   1  19  10       24.42       25.57      3.47 o
   2  19  10      174.24      165.27      6.80 o
   3  19  10       51.28       51.33      4.97 o
  -4  20  10       55.28       56.68      6.89 o
  -3  20  10      194.96      202.10      8.13 o
  -2  20  10       52.35       64.03      3.75 o
  -1  20  10      639.44      623.46     11.52 o
   0  20  10       67.94       68.78      5.07 o
   1  20  10       34.76       43.40      4.51 o
   2  20  10      514.01      513.55     18.54 o
   3  20  10       12.67       17.98      4.22 o
  -3  21  10        2.90        0.80      3.56 o
  -2  21  10       43.86       47.59      3.66 o
  -1  21  10        0.06        0.69      3.13 o
   0  21  10       68.48       80.58      4.65 o
   1  21  10        2.85        1.96      3.06 o
   2  21  10       37.55       48.09      7.80 o
  -3  22  10        6.04       11.16      3.58 o
  -2  22  10       50.61       60.90      6.68 o
  -1  22  10      613.39      629.12     11.18 o
   0  22  10      110.80      117.28      5.36 o
   1  22  10        6.61        5.94      3.92 o
  -1  23  10       12.77        6.86      7.34 o
   0  23  10       97.04      111.15      6.38 o
  -7   1  11      220.39      228.42      7.07 o
  -6   1  11        8.53        8.67      2.42 o
  -5   1  11      433.58      440.91      5.71 o
  -4   1  11       28.95       33.57      1.78 o
  -3   1  11     1924.88     1836.56     14.73 o
  -2   1  11     1079.10     1062.78      9.53 o
  -1   1  11     1963.22     1868.60     17.38 o
   0   1  11       14.84       13.50      1.79 o
   1   1  11       30.51       27.93      2.19 o
   2   1  11     1233.69     1174.41     11.41 o
   3   1  11       15.68       11.18      1.99 o
   4   1  11      647.85      673.57      9.32 o
   5   1  11      179.54      201.71      9.35 o
   6   1  11      382.42      410.69     14.85 o
  -7   2  11        0.91       -2.40      3.01 o
  -6   2  11       58.96       63.03      3.20 o
  -5   2  11       88.63      101.70      2.99 o
  -4   2  11       59.67       63.69      2.34 o
  -3   2  11      446.62      430.81      5.30 o
  -2   2  11      312.11      301.27      4.55 o
  -1   2  11       98.21      101.47      2.79 o
   0   2  11       72.19       63.66      2.47 o
   1   2  11     1016.81      971.81     10.56 o
   2   2  11       96.29       86.17      2.92 o
   3   2  11      975.11      965.00     10.27 o
   4   2  11      184.77      176.69      4.94 o
   5   2  11       24.49       26.24      5.30 o
   6   2  11       11.76       29.14      6.10 o
  -7   3  11      291.83      311.29      7.42 o
  -6   3  11      271.28      278.18      5.60 o
  -5   3  11     1040.00     1013.40      9.14 o
  -4   3  11      324.78      319.24      4.66 o
  -3   3  11      515.03      516.58      5.94 o
  -2   3  11     1093.54     1040.54     10.10 o
  -1   3  11      123.29      109.93      3.13 o
   0   3  11        5.72        8.85      2.45 o
   1   3  11     2202.89     2088.94     19.32 o
   2   3  11       40.85       43.42      2.35 o
   3   3  11       97.86      102.18      3.32 o
   4   3  11      702.45      697.10      9.54 o
   5   3  11       86.69       93.82      6.99 o
   6   3  11      242.58      284.73     11.73 o
  -7   4  11        7.38        7.42      3.47 o
  -6   4  11       17.12       17.64      2.65 o
  -5   4  11       31.55       34.43      2.19 o
  -4   4  11      236.49      232.16      4.99 o
  -3   4  11      299.77      271.68      4.58 o
  -2   4  11      593.94      608.51      7.82 o
  -1   4  11       30.59       29.55      2.05 o
   0   4  11       61.81       53.72      3.20 o
   1   4  11      585.73      563.23      6.70 o
   2   4  11       24.52       20.06      1.99 o
   3   4  11      766.18      706.21      8.44 o
   4   4  11        0.07       -0.37      2.90 o
   5   4  11       21.09       19.57      7.82 o
   6   4  11       28.92       46.72      6.55 o
  -7   5  11      377.39      364.52      8.01 o
  -6   5  11      664.28      691.28      9.93 o
  -5   5  11      240.88      264.52      5.48 o
  -4   5  11     1409.23     1304.21     12.59 o
  -3   5  11      371.66      386.29      6.88 o
  -2   5  11       21.92       22.59      1.79 o
  -1   5  11      994.98      930.24      9.33 o
   0   5  11      101.96       91.21      3.43 o
   1   5  11      314.71      300.63      5.22 o
   2   5  11     1500.73     1431.98     13.36 o
   3   5  11     1299.76     1275.69     12.60 o
   4   5  11      418.96      444.70      8.31 o
   5   5  11      132.95      153.60      8.35 o
   6   5  11      199.68      202.41     10.38 o
  -7   6  11        4.88        3.73      4.21 o
  -6   6  11      286.65      287.87      6.25 o
  -5   6  11       30.77       32.50      2.56 o
  -4   6  11      109.90       98.83      3.49 o
  -3   6  11       88.19       84.52      3.70 o
  -2   6  11      882.38      867.35      8.95 o
  -1   6  11      364.92      321.83      5.17 o
   0   6  11      138.34      145.30      3.83 o
   1   6  11        3.68        3.84      1.71 o
   2   6  11       12.38        6.33      1.75 o
   3   6  11       91.13       80.03      3.12 o
   4   6  11        3.67        2.89      2.80 o
   5   6  11       35.64       47.47      6.86 o
   6   6  11       24.55       35.09      6.05 o
  -7   7  11      101.58      128.17      7.04 o
  -6   7  11      327.03      332.85      7.49 o
  -5   7  11     1191.57     1183.12     16.13 o
  -4   7  11      816.41      843.99     10.37 o
  -3   7  11      545.77      509.63      8.34 o
  -2   7  11      497.94      483.06      6.96 o
  -1   7  11      194.71      190.94      4.01 o
   0   7  11      885.93      861.83      8.16 o
   1   7  11      472.00      465.01      6.07 o
   2   7  11       95.48       86.40      3.01 o
   3   7  11      131.18      141.17      4.45 o
   4   7  11     1244.63     1275.35     16.14 o
   5   7  11      301.19      320.93     22.99 o
   6   7  11      167.60      165.96     25.54 o
  -7   8  11       80.30      104.07      6.75 o
  -6   8  11        6.29        8.42      2.92 o
  -5   8  11       24.58       20.47      2.94 o
  -4   8  11        9.73        5.82      2.03 o
  -3   8  11      370.93      363.73      6.15 o
  -2   8  11       12.21       11.33      1.96 o
  -1   8  11        5.98        1.68      1.72 o
   0   8  11      109.03       89.20      4.71 o
   1   8  11       27.17       34.00      2.10 o
   2   8  11      139.74      150.02      3.72 o
   3   8  11       74.06       81.88      3.59 o
   4   8  11      424.30      436.16      8.39 o
   5   8  11       39.28       49.72      4.64 o
  -7   9  11      214.57      230.38      8.99 o
  -6   9  11      800.17      815.24     12.60 o
  -5   9  11      165.31      165.26      6.63 o
  -4   9  11      394.27      393.62      7.42 o
  -3   9  11      170.72      181.43      5.83 o
  -2   9  11      417.75      372.98      6.18 o
  -1   9  11     1357.64     1180.59     14.24 o
   0   9  11     1181.98     1166.25     11.49 o
   1   9  11      261.60      254.29      5.16 o
   2   9  11       49.49       41.86      2.47 o
   3   9  11      250.91      259.00      6.56 o
   4   9  11      643.83      678.91     10.88 o
   5   9  11      767.52      818.41     14.61 o
  -7  10  11       27.26       34.55      6.95 o
  -6  10  11      229.26      196.62      7.49 o
  -5  10  11       41.24       43.65      4.03 o
  -4  10  11        2.69        7.55      2.38 o
  -3  10  11        2.88        3.14      2.19 o
  -2  10  11      419.56      406.50      7.44 o
  -1  10  11      273.36      318.92      4.98 o
   0  10  11        1.55        5.60      1.77 o
   1  10  11        4.90        1.63      1.86 o
   2  10  11       13.34       17.21      2.08 o
   3  10  11       16.36       17.64      2.60 o
   4  10  11      300.28      310.85     11.72 o
   5  10  11       64.73       70.42      6.43 o
  -6  11  11      650.85      645.50     22.72 o
  -5  11  11      269.48      296.23      8.35 o
  -4  11  11        8.05       13.24      2.59 o
  -3  11  11      529.72      510.65      8.52 o
  -2  11  11      127.68      138.70      4.42 o
  -1  11  11      960.34      882.29     13.02 o
   0  11  11     2602.28     2340.66     20.18 o
   1  11  11       30.73       37.13      2.66 o
   2  11  11      248.76      246.63      4.77 o
   3  11  11      402.33      415.26      8.40 o
   4  11  11      694.51      752.61     13.82 o
   5  11  11      155.46      184.87     15.48 o
  -6  12  11       62.30       72.73      5.44 o
  -5  12  11      131.98      138.93      6.94 o
  -4  12  11        2.38        5.88      3.34 o
  -3  12  11       53.69       59.07      3.87 o
  -2  12  11      232.08      198.76      5.32 o
  -1  12  11        2.37        3.89      1.91 o
   0  12  11      144.30      105.06      4.09 o
   1  12  11      326.71      316.91      5.99 o
   2  12  11        6.58        5.40      2.00 o
   3  12  11       23.35       22.24      3.46 o
   4  12  11       53.00       73.63      6.37 o
   5  12  11        5.02       13.24      7.66 o
  -6  13  11      752.60      836.23     15.72 o
  -5  13  11      117.74      113.83      5.99 o
  -4  13  11      147.52      155.23      6.32 o
  -3  13  11      659.73      652.33     10.14 o
  -2  13  11       87.22       91.48      3.94 o
  -1  13  11      437.94      444.84      6.90 o
   0  13  11      781.42      748.32      8.86 o
   1  13  11      321.46      294.27      5.94 o
   2  13  11      258.46      273.29      5.30 o
   3  13  11      211.68      224.24      7.59 o
   4  13  11      229.06      223.04     10.96 o
   5  13  11      515.29      613.02     16.01 o
  -6  14  11       15.34       19.63      6.23 o
  -5  14  11        0.20        1.46      3.36 o
  -4  14  11      211.92      208.78      7.23 o
  -3  14  11        4.86        4.16      2.43 o
  -2  14  11       76.88       69.58      3.66 o
  -1  14  11        1.61        2.29      1.99 o
   0  14  11       23.84       26.78      2.56 o
   1  14  11       18.18       17.81      2.59 o
   2  14  11      110.91      107.17      3.72 o
   3  14  11      233.17      245.93      8.90 o
   4  14  11        2.10        2.77      5.67 o
  -6  15  11      292.32      317.65     21.23 o
  -5  15  11      206.65      226.62      8.26 o
  -4  15  11      144.73      138.45      6.36 o
  -3  15  11      716.36      716.04     11.03 o
  -2  15  11       16.63       20.54      2.83 o
  -1  15  11       58.02       58.79      3.18 o
   0  15  11      309.42      297.94      5.98 o
   1  15  11       29.95       16.78      2.59 o
   2  15  11      179.53      180.44      5.73 o
   3  15  11      292.21      285.72      8.60 o
   4  15  11      204.76      238.88      8.26 o
  -5  16  11      247.36      246.76      8.72 o
  -4  16  11      264.70      260.83      8.28 o
  -3  16  11       51.41       53.49      3.69 o
  -2  16  11       58.88       60.78      3.66 o
  -1  16  11        1.67       -0.48      2.18 o
   0  16  11      245.26      237.85      5.56 o
   1  16  11       65.92       64.39      3.62 o
   2  16  11        0.00        2.88      2.17 o
   3  16  11       74.45       73.87      5.15 o
   4  16  11      310.51      321.33     20.75 o
  -5  17  11      437.88      426.73     13.97 o
  -4  17  11       97.56      110.43      5.88 o
  -3  17  11       75.53       76.41      5.07 o
  -2  17  11        2.97        0.22      2.56 o
  -1  17  11       51.80       61.11      3.45 o
   0  17  11      393.92      377.12      8.00 o
   1  17  11        4.23        4.80      2.51 o
   2  17  11       64.27       79.92      3.94 o
   3  17  11      270.05      305.66      8.95 o
  -5  18  11      217.16      218.37     15.00 o
  -4  18  11      172.79      179.03      7.45 o
  -3  18  11       45.97       48.78      4.00 o
  -2  18  11      227.31      234.81      5.72 o
  -1  18  11        0.50        2.18      2.44 o
   0  18  11        0.77        2.17      2.95 o
   1  18  11        9.30       12.55      3.07 o
   2  18  11       25.37       24.23      4.73 o
   3  18  11        8.41       10.39      8.17 o
  -4  19  11       22.83       29.53      4.55 o
  -3  19  11      169.51      180.71      7.27 o
  -2  19  11      197.46      196.13      5.51 o
  -1  19  11       49.80       49.35      4.01 o
   0  19  11      116.02      125.04      8.62 o
   1  19  11      293.85      295.67      7.52 o
   2  19  11      346.08      351.52      9.56 o
   3  19  11       91.83      114.15      8.24 o
  -3  20  11        7.15        9.17      3.88 o
  -2  20  11        3.37        5.38      3.00 o
  -1  20  11       16.37       12.12      3.37 o
   0  20  11       59.89       72.59      4.53 o
   1  20  11        9.96       11.06      3.43 o
   2  20  11       19.58       23.02      6.09 o
  -3  21  11      242.43      250.54      8.97 o
  -2  21  11      675.71      712.71     13.36 o
  -1  21  11      293.55      324.91      8.13 o
   0  21  11      107.46       99.57      5.21 o
   1  21  11        2.49       -0.64      3.73 o
  -2  22  11        0.41        3.22      5.35 o
  -1  22  11      243.62      255.25      7.35 o
   0  22  11       13.32       10.22      4.21 o
  -7   0  12        8.82       10.47      5.78 o
  -6   0  12      237.65      247.67      7.84 o
  -5   0  12      312.70      339.89      7.32 o
  -4   0  12     5847.39     5580.60     52.42 o
  -3   0  12     1080.62     1071.36     13.08 o
  -2   0  12      231.60      203.43     15.48 o
  -1   0  12     9068.85     8674.00    109.68 o
   0   0  12      163.00      127.36      5.53 o
   1   0  12      287.70      294.79      9.90 o
   2   0  12     2033.73     1932.72     24.30 o
   3   0  12      334.36      311.24      7.73 o
   4   0  12      535.42      546.39     10.68 o
   5   0  12      232.50      228.90     14.37 o
   6   0  12      244.42      266.58     15.64 o
  -7   1  12       39.16       26.36      3.68 o
  -6   1  12       21.77       19.21      2.64 o
  -5   1  12       47.12       41.24      2.23 o
  -4   1  12       60.59       63.24      2.44 o
  -3   1  12       29.88       30.33      1.89 o
  -2   1  12       33.83       30.65      1.96 o
  -1   1  12        3.36        3.79      2.14 o
   0   1  12      536.44      498.48      7.61 o
   1   1  12      416.55      403.91      6.13 o
   2   1  12      154.59      136.49      3.72 o
   3   1  12       38.74       33.34      2.52 o
   4   1  12        6.70        3.51      2.10 o
   5   1  12        3.65       11.97      4.51 o
   6   1  12        4.58       14.74      6.70 o
  -7   2  12       90.67       95.06      4.88 o
  -6   2  12     1252.54     1266.97     13.42 o
  -5   2  12      851.48      827.40      8.64 o
  -4   2  12      620.45      613.61      6.94 o
  -3   2  12      800.74      765.20      8.97 o
  -2   2  12     1179.23     1147.61     11.10 o
  -1   2  12       31.73       34.65      3.59 o
   0   2  12      477.55      465.62      7.32 o
   1   2  12     2174.91     2071.88     19.46 o
   2   2  12      651.56      651.54      7.85 o
   3   2  12      103.11       97.30      4.27 o
   4   2  12       16.25       18.36      2.82 o
   5   2  12      744.16      787.11     17.95 o
   6   2  12      214.41      254.52     32.88 o
  -7   3  12       80.68       89.93      4.84 o
  -6   3  12       14.85       23.72      2.99 o
  -5   3  12       34.29       36.55      2.24 o
  -4   3  12      488.89      483.92      6.06 o
  -3   3  12      626.05      589.49      7.01 o
  -2   3  12      931.97      908.77      9.41 o
  -1   3  12       83.80       75.65      2.59 o
   0   3  12      100.83      103.25      3.27 o
   1   3  12       58.33       49.50      2.59 o
   2   3  12      494.87      454.20      6.34 o
   3   3  12      236.21      236.31      4.83 o
   4   3  12        3.72        5.17      2.58 o
   5   3  12        2.61        8.86      4.85 o
  -7   4  12      324.93      306.31      7.58 o
  -6   4  12      409.88      410.29      7.48 o
  -5   4  12      451.32      464.41      5.74 o
  -4   4  12     1949.62     1901.08     17.42 o
  -3   4  12       22.17       21.68      2.18 o
  -2   4  12       74.16       61.44      2.73 o
  -1   4  12     1137.76     1085.73     11.91 o
   0   4  12        7.19        6.86      1.92 o
   1   4  12      498.88      487.99      7.93 o
   2   4  12      827.52      786.33      8.87 o
   3   4  12       18.95       21.34      2.36 o
   4   4  12      415.50      433.09      7.60 o
   5   4  12       96.71      121.08      7.79 o
  -7   5  12        2.40        4.30      4.08 o
  -6   5  12       71.40       80.55      4.00 o
  -5   5  12       67.57       76.36      2.94 o
  -4   5  12        0.07        0.16      1.69 o
  -3   5  12      314.09      304.54      5.55 o
  -2   5  12      328.38      322.13      7.73 o
  -1   5  12      110.48      112.75      3.51 o
   0   5  12        6.83        9.88      2.03 o
   1   5  12      155.97      134.91      3.93 o
   2   5  12       63.78       87.50      3.19 o
   3   5  12      120.05      127.52      3.90 o
   4   5  12      146.81      152.28      5.43 o
   5   5  12      108.77      126.54      7.68 o
  -7   6  12      375.89      363.81     10.67 o
  -6   6  12      578.29      613.30     13.46 o
  -5   6  12      578.91      601.04      8.80 o
  -4   6  12      531.52      541.21      7.89 o
  -3   6  12       44.69       38.11      2.19 o
  -2   6  12      216.63      219.98      4.11 o
  -1   6  12      676.03      664.21      7.60 o
   0   6  12      294.64      287.55      4.61 o
   1   6  12      259.24      231.30      4.90 o
   2   6  12        3.66        7.17      2.02 o
   3   6  12      128.33      137.02      4.02 o
   4   6  12      640.79      692.67     11.01 o
   5   6  12      147.81      177.91      9.02 o
  -7   7  12        2.99       12.10      4.48 o
  -6   7  12      165.57      167.59      5.72 o
  -5   7  12        0.22        3.12      2.58 o
  -4   7  12       16.53       22.94      2.42 o
  -3   7  12      206.97      195.41      4.69 o
  -2   7  12       35.03       42.27      2.57 o
  -1   7  12       17.72       14.52      1.97 o
   0   7  12       64.31       51.23      2.28 o
   1   7  12        3.63        0.81      1.59 o
   2   7  12       10.18       10.06      2.24 o
   3   7  12      136.99      122.50      3.85 o
   4   7  12       45.18       53.60      3.92 o
   5   7  12       73.62      102.92      7.31 o
  -7   8  12       21.77       32.14      7.18 o
  -6   8  12      191.69      200.73      6.44 o
  -5   8  12      723.96      772.69     11.89 o
  -4   8  12      660.00      666.52      9.19 o
  -3   8  12      650.07      592.74      8.35 o
  -2   8  12      324.72      326.31      7.03 o
  -1   8  12      179.76      189.37      4.50 o
   0   8  12     1181.39     1084.09     12.07 o
   1   8  12      873.14      808.04     10.08 o
   2   8  12       24.69       35.30      2.48 o
   3   8  12        9.59       14.07      2.27 o
   4   8  12      159.03      158.71      5.58 o
   5   8  12      652.54      703.27     34.80 o
  -6   9  12       96.79       94.98      5.07 o
  -5   9  12       26.00       25.28      3.23 o
  -4   9  12        0.13        0.79      1.97 o
  -3   9  12        5.79        0.71      1.92 o
  -2   9  12      130.38      119.63      3.88 o
  -1   9  12       86.66       74.84      3.10 o
   0   9  12       20.07       15.42      2.06 o
   1   9  12      318.41      292.50      7.51 o
   2   9  12        6.52        6.16      1.92 o
   3   9  12      108.93      106.70      4.10 o
   4   9  12        0.97        1.16      3.29 o
   5   9  12        2.16        6.01      4.72 o
  -6  10  12       73.09       81.22      4.69 o
  -5  10  12      272.97      283.62      7.13 o
  -4  10  12      546.28      536.55      9.18 o
  -3  10  12      365.76      358.51      6.44 o
  -2  10  12        4.00        2.59      1.85 o
  -1  10  12      556.46      557.84      7.09 o
   0  10  12     1819.12     1717.81     15.86 o
   1  10  12      108.96      127.98      4.11 o
   2  10  12        8.85       11.35      2.12 o
   3  10  12      431.02      442.12      8.76 o
   4  10  12      322.63      337.74     11.81 o
   5  10  12        5.04        0.16      4.51 o
  -6  11  12       10.30        5.41      3.26 o
  -5  11  12        1.75        0.82      3.72 o
  -4  11  12       31.82       34.11      3.16 o
  -3  11  12       34.39       34.43      3.04 o
  -2  11  12       82.91       77.07      3.30 o
  -1  11  12      162.07      134.64      3.69 o
   0  11  12       62.16       50.15      2.61 o
   1  11  12       25.06       24.21      2.61 o
   2  11  12       24.82       28.71      2.46 o
   3  11  12        0.00       -1.94      2.92 o
   4  11  12      177.50      190.58      9.10 o
   5  11  12        2.34        2.08      5.59 o
  -6  12  12       57.76       68.68      5.37 o
  -5  12  12      200.30      208.41      7.59 o
  -4  12  12      204.81      212.82      6.78 o
  -3  12  12      531.37      530.70      9.11 o
  -2  12  12      233.60      240.50      5.85 o
  -1  12  12      108.58       79.56      3.01 o
   0  12  12      455.12      449.63      6.64 o
   1  12  12      710.85      635.30      8.99 o
   2  12  12      173.27      189.16      4.57 o
   3  12  12       87.29       94.29      4.78 o
   4  12  12       78.69       89.86      5.58 o
  -6  13  12       89.98      102.82      7.79 o
  -5  13  12        0.13        4.50      3.46 o
  -4  13  12       11.61       12.90      3.66 o
  -3  13  12      222.90      225.88      6.87 o
  -2  13  12       74.64       80.54      3.90 o
  -1  13  12      139.34      103.53      3.54 o
   0  13  12      353.46      315.58      6.16 o
   1  13  12        0.20        1.40      2.16 o
   2  13  12       40.28       47.23      2.89 o
   3  13  12      101.75      112.85      7.11 o
   4  13  12       19.73       22.93      4.28 o
  -5  14  12      458.61      478.24     11.42 o
  -4  14  12      375.98      366.08     12.84 o
  -3  14  12      351.90      369.11      7.75 o
  -2  14  12      243.32      245.66      9.63 o
  -1  14  12      119.95      125.57      4.22 o
   0  14  12      704.88      709.91      8.90 o
   1  14  12      207.13      212.56      5.44 o
   2  14  12       47.15       56.43      3.12 o
   3  14  12      316.53      325.15      9.33 o
   4  14  12      390.09      422.66     10.62 o
  -5  15  12      210.96      215.30      8.70 o
  -4  15  12        2.89        3.18      3.42 o
  -3  15  12       21.15       14.64      2.93 o
  -2  15  12        3.88        0.88      2.36 o
  -1  15  12        8.17        9.56      2.46 o
   0  15  12      130.49      110.54      3.86 o
   1  15  12       71.53       65.38      3.57 o
   2  15  12       27.57       30.64      3.57 o
   3  15  12      149.01      148.68      6.99 o
   4  15  12       88.60      116.76      9.39 o
  -5  16  12      659.70      715.03     46.45 o
  -4  16  12      300.79      305.86     19.12 o
  -3  16  12      196.30      203.16      6.13 o
  -2  16  12      541.39      546.99      9.71 o
  -1  16  12      197.25      198.22      5.93 o
   0  16  12      747.97      743.47      9.44 o
   1  16  12       67.83       69.63      3.73 o
   2  16  12      127.59      147.36      4.54 o
   3  16  12      458.78      491.25     13.07 o
  -4  17  12        8.58        9.61      3.94 o
  -3  17  12      100.39      110.42      4.89 o
  -2  17  12        1.56       -1.71      2.64 o
  -1  17  12      181.52      187.65      5.30 o
   0  17  12       10.50       10.21      3.92 o
   1  17  12       91.27       87.09      4.12 o
   2  17  12       25.57       27.46      3.58 o
   3  17  12       17.68       28.84      7.32 o
  -4  18  12      152.22      158.31     10.60 o
  -3  18  12      178.88      200.47      9.18 o
  -2  18  12       11.82        8.98      3.10 o
  -1  18  12      265.26      271.83      6.32 o
   0  18  12      385.64      381.42      8.44 o
   1  18  12      164.17      167.47      5.40 o
   2  18  12      172.61      211.03     12.57 o
  -3  19  12       96.13       96.67      5.02 o
  -2  19  12       22.54       29.81      3.24 o
  -1  19  12       30.56       38.64      4.05 o
   0  19  12       36.00       39.36      3.89 o
   1  19  12       14.80       25.99      3.41 o
   2  19  12       64.47       66.98      8.94 o
  -3  20  12      132.55      140.39      6.87 o
  -2  20  12      379.88      394.06      8.32 o
  -1  20  12       71.94       73.51      4.81 o
   0  20  12      259.96      259.81      8.22 o
   1  20  12        2.19        3.63      3.27 o
  -2  21  12        2.64        3.94      7.08 o
  -1  21  12        0.22       -4.29      4.29 o
   0  21  12       15.82       18.49      4.37 o
  -7   1  13      207.34      241.65      6.97 o
  -6   1  13      330.73      328.19      6.24 o
  -5   1  13      579.59      587.45      7.43 o
  -4   1  13      157.51      156.58      3.59 o
  -3   1  13      530.50      511.56      6.27 o
  -2   1  13     2100.11     2033.56     19.29 o
  -1   1  13     2661.31     2583.20     30.29 o
   0   1  13      507.72      511.44      8.01 o
   1   1  13      212.72      204.64      4.82 o
   2   1  13      443.43      446.04      6.46 o
   3   1  13       72.12       78.23      4.26 o
   4   1  13      138.16      145.52      5.61 o
   5   1  13      525.90      577.44     15.35 o
  -7   2  13        5.81       -1.56      3.89 o
  -6   2  13        1.81        2.75      2.53 o
  -5   2  13        2.41        5.43      1.80 o
  -4   2  13       25.13       26.60      2.03 o
  -3   2  13     1117.99     1086.66     10.28 o
  -2   2  13     1250.22     1218.23     11.91 o
  -1   2  13       59.17       58.51      2.71 o
   0   2  13      769.93      704.39      9.88 o
   1   2  13      340.25      330.04      6.07 o
   2   2  13      263.52      266.39      5.33 o
   3   2  13      161.79      149.92      4.22 o
   4   2  13        0.37       -1.43      2.53 o
   5   2  13       55.63       58.44      6.20 o
  -7   3  13      130.57      130.11      8.64 o
  -6   3  13      771.80      739.04     10.44 o
  -5   3  13      613.34      637.87      7.52 o
  -4   3  13      816.57      808.32      8.52 o
  -3   3  13     4412.50     4287.65     33.71 o
  -2   3  13      415.10      423.21      7.19 o
  -1   3  13        7.55       11.41      1.88 o
   0   3  13      994.68      937.02     11.91 o
   1   3  13     1745.68     1676.05     16.72 o
   2   3  13     2434.38     2409.01     20.95 o
   3   3  13      293.19      287.27      5.49 o
   4   3  13        7.28        7.38      2.68 o
   5   3  13      628.54      630.41     16.13 o
  -7   4  13        3.48        1.71      5.77 o
  -6   4  13        8.73        9.23      2.77 o
  -5   4  13        6.22       10.19      1.95 o
  -4   4  13      563.76      533.58      6.64 o
  -3   4  13      281.05      271.00      5.39 o
  -2   4  13      291.23      255.85      6.87 o
  -1   4  13      696.45      633.06     10.51 o
   0   4  13      370.81      341.71      5.75 o
   1   4  13      607.09      528.00      7.49 o
   2   4  13       61.48       47.08      2.65 o
   3   4  13      385.09      361.00      6.09 o
   4   4  13        8.05       11.14      2.83 o
   5   4  13        0.02       10.22      4.97 o
  -7   5  13      185.76      184.42     10.81 o
  -6   5  13      234.16      244.05      7.89 o
  -5   5  13     1323.31     1352.52     13.78 o
  -4   5  13     2061.38     2062.71     20.40 o
  -3   5  13     1307.33     1274.34     13.93 o
  -2   5  13      208.29      213.80      4.82 o
  -1   5  13      562.56      592.02      9.22 o
   0   5  13      142.61      154.41      4.63 o
   1   5  13      640.90      636.44      8.43 o
   2   5  13     2755.84     2606.53     22.41 o
   3   5  13      446.03      454.59      6.91 o
   4   5  13       70.48       79.68      5.67 o
   5   5  13       35.30       53.64      6.18 o
  -7   6  13       25.69       23.09      6.86 o
  -6   6  13      102.90      116.03      6.08 o
  -5   6  13       57.08       46.37      3.59 o
  -4   6  13       26.28       23.58      2.43 o
  -3   6  13       98.19       89.48      3.46 o
  -2   6  13       11.47       10.06      1.98 o
  -1   6  13        3.54        8.85      1.68 o
   0   6  13      199.93      174.36      3.74 o
   1   6  13      187.36      156.27      4.32 o
   2   6  13     1271.08     1250.01     12.62 o
   3   6  13       46.99       40.34      2.83 o
   4   6  13      472.83      421.78      8.59 o
   5   6  13      329.95      393.37     12.74 o
  -6   7  13      292.39      292.34      7.43 o
  -5   7  13       16.09       18.85      2.95 o
  -4   7  13     1222.27     1216.28     13.92 o
  -3   7  13     2091.81     2001.64     19.89 o
  -2   7  13      140.31      125.16      4.01 o
  -1   7  13        4.88       11.89      2.29 o
   0   7  13      431.48      459.31      7.01 o
   1   7  13      959.84      860.40     10.65 o
   2   7  13      229.83      238.49      9.77 o
   3   7  13       28.10       36.11      2.74 o
   4   7  13       10.93       13.08      3.20 o
   5   7  13      119.34      124.34      8.01 o
  -6   8  13       52.88       66.52      4.26 o
  -5   8  13       22.01       34.36      3.42 o
  -4   8  13      231.21      212.87      5.31 o
  -3   8  13        0.51        2.45      1.99 o
  -2   8  13     2291.80     2108.21     20.67 o
  -1   8  13      842.10      754.10      9.79 o
   0   8  13      471.91      398.66      6.58 o
   1   8  13       24.02       18.45      2.41 o
   2   8  13      100.20      101.72      4.78 o
   3   8  13      109.37       98.97      4.08 o
   4   8  13        0.00       -0.07      3.44 o
   5   8  13        0.12        1.28      6.39 o
  -6   9  13      112.52      122.69      5.42 o
  -5   9  13      366.12      381.85      8.37 o
  -4   9  13      405.27      427.73     10.45 o
  -3   9  13       74.15       66.98      3.95 o
  -2   9  13      211.08      196.83      4.95 o
  -1   9  13     1269.40     1180.79     13.39 o
   0   9  13      524.55      499.14      7.59 o
   1   9  13       22.77       31.94      2.63 o
   2   9  13       34.49       35.96      2.77 o
   3   9  13        3.08        5.64      3.10 o
   4   9  13      301.96      332.30      9.43 o
  -6  10  13        0.51        1.32      4.47 o
  -5  10  13        4.25        2.65      2.81 o
  -4  10  13       30.65       26.33      2.81 o
  -3  10  13       17.20       12.69      3.31 o
  -2  10  13        2.54        4.28      2.10 o
  -1  10  13      382.01      347.31      7.47 o
   0  10  13        0.18        2.99      2.11 o
   1  10  13       93.97       90.35      3.68 o
   2  10  13       90.52       90.16      3.45 o
   3  10  13        1.65        0.06      3.02 o
   4  10  13      579.83      576.73     12.39 o
  -6  11  13      246.22      273.50      9.91 o
  -5  11  13        3.51        3.01      2.85 o
  -4  11  13     1172.47     1196.77     14.24 o
  -3  11  13      405.46      405.30      7.23 o
  -2  11  13      296.97      287.81      5.93 o
  -1  11  13      526.81      496.86      7.75 o
   0  11  13      396.51      408.12      6.40 o
   1  11  13      829.31      775.48     10.39 o
   2  11  13       12.04       13.78      2.32 o
   3  11  13      175.52      182.75      6.30 o
   4  11  13      162.90      181.47     13.05 o
  -6  12  13       40.39       40.49      4.84 o
  -5  12  13       49.42       52.89      6.17 o
  -4  12  13      143.83      141.00      4.87 o
  -3  12  13       72.22       78.05      3.66 o
  -2  12  13        4.16        3.61      2.12 o
  -1  12  13       29.44       30.55      2.49 o
   0  12  13       81.00       73.02      3.21 o
   1  12  13       19.63       12.49      3.23 o
   2  12  13        9.33       11.64      2.26 o
   3  12  13        3.14        1.58      3.64 o
   4  12  13        0.57        3.70      3.88 o
  -5  13  13      415.35      450.22     14.61 o
  -4  13  13      682.92      699.94     13.57 o
  -3  13  13      891.58      827.03     11.41 o
  -2  13  13      198.75      193.43      5.49 o
  -1  13  13      171.52      183.60      4.56 o
   0  13  13      684.77      682.25      8.79 o
   1  13  13      520.69      517.88      9.74 o
   2  13  13      364.15      374.25      6.54 o
   3  13  13       83.35       75.64      5.55 o
   4  13  13       33.32       30.08      4.76 o
  -5  14  13        2.35        0.57      3.79 o
  -4  14  13       35.61       39.98      4.50 o
  -3  14  13        8.27        7.56      2.73 o
  -2  14  13       96.57       92.98      3.98 o
  -1  14  13       10.57       10.21      2.26 o
   0  14  13       27.03       17.33      2.47 o
   1  14  13       43.01       52.77      3.52 o
   2  14  13       13.78       16.45      2.58 o
   3  14  13      113.73      129.03      6.65 o
  -5  15  13      164.00      172.65      9.37 o
  -4  15  13      379.36      406.99     18.42 o
  -3  15  13      501.03      481.64      9.17 o
  -2  15  13      336.10      330.14      7.44 o
  -1  15  13       73.20       72.51      3.46 o
   0  15  13      441.42      490.38      8.00 o
   1  15  13      163.08      160.52      5.10 o
   2  15  13        2.66        7.24      2.42 o
   3  15  13      350.96      352.93     10.07 o
  -4  16  13        3.12        3.78      3.75 o
  -3  16  13      157.70      168.51      5.92 o
  -2  16  13       55.82       54.15      3.81 o
  -1  16  13      243.68      222.89      5.29 o
   0  16  13        1.23       -0.23      2.57 o
   1  16  13      139.71      120.46      4.65 o
   2  16  13        1.02        8.50      2.88 o
   3  16  13       28.73       31.50      8.14 o
  -4  17  13      358.65      365.80     14.46 o
  -3  17  13       10.97        5.58      3.13 o
  -2  17  13      172.87      169.97      5.84 o
  -1  17  13       92.66      100.04      4.24 o
   0  17  13      184.53      180.26      6.33 o
   1  17  13      356.15      339.72      7.27 o
   2  17  13       73.36       90.05      6.16 o
  -3  18  13       32.80       38.73      3.84 o
  -2  18  13       89.82       79.20      4.52 o
  -1  18  13        4.18        6.35      2.74 o
   0  18  13        5.69        5.69      3.03 o
   1  18  13       71.84       79.07      6.89 o
   2  18  13      185.54      190.04      9.58 o
  -3  19  13       60.90       63.85      5.72 o
  -2  19  13      423.56      428.10      8.11 o
  -1  19  13      106.46      103.74      6.72 o
   0  19  13      340.33      341.01      7.56 o
   1  19  13      653.88      654.90     12.84 o
  -2  20  13      113.26      120.79      4.94 o
  -1  20  13       90.33       82.00      6.91 o
   0  20  13        3.66        0.17      3.41 o
  -6   0  14       52.24       58.71      9.17 o
  -5   0  14      407.44      369.90     13.37 o
  -4   0  14       17.29       14.20      2.99 o
  -3   0  14      284.70      278.08      7.04 o
  -2   0  14     6263.73     5872.22     82.05 o
  -1   0  14      487.65      492.14     17.08 o
   0   0  14       94.09      109.59      5.63 o
   1   0  14      602.61      574.99     15.13 o
   2   0  14      632.21      679.21     12.04 o
   3   0  14      138.91      149.23      6.20 o
   4   0  14       39.09       43.82      5.83 o
   5   0  14      193.56      187.72     13.09 o
  -6   1  14       78.09       83.79      4.12 o
  -5   1  14       40.55       37.81      2.42 o
  -4   1  14       33.46       34.72      2.26 o
  -3   1  14       93.11       98.71      3.05 o
  -2   1  14      473.11      457.82      7.77 o
  -1   1  14       78.09       79.60      3.42 o
   0   1  14      279.34      276.25      6.87 o
   1   1  14      127.60      115.38      3.79 o
   2   1  14        0.81       -1.90      1.90 o
   3   1  14       19.42       20.79      2.54 o
   4   1  14        1.43        1.24      2.69 o
   5   1  14      295.74      328.82     11.84 o
  -6   2  14      339.03      336.58     12.19 o
  -5   2  14       49.61       56.82      2.65 o
  -4   2  14      773.60      747.07     11.00 o
  -3   2  14     1273.19     1250.44     12.50 o
  -2   2  14       23.95       17.88      2.00 o
  -1   2  14     1014.27      964.15     12.39 o
   0   2  14      455.24      458.77     10.09 o
   1   2  14      503.15      525.97      7.68 o
   2   2  14      678.05      665.18      9.12 o
   3   2  14       55.92       66.17      3.27 o
   4   2  14      205.94      219.85      6.75 o
   5   2  14       37.33       41.67      5.75 o
  -6   3  14      215.71      212.11      5.97 o
  -5   3  14      169.40      172.62      4.14 o
  -4   3  14       58.84       57.26      2.56 o
  -3   3  14        9.63        9.80      1.88 o
  -2   3  14       78.59       68.39      2.79 o
  -1   3  14       30.05       30.11      2.33 o
   0   3  14      101.84       83.47      4.24 o
   1   3  14      387.91      352.05      6.13 o
   2   3  14        5.39        1.12      2.36 o
   3   3  14      173.35      168.98      4.61 o
   4   3  14       30.44       32.57      3.39 o
   5   3  14        0.22       -0.92      4.62 o
  -6   4  14      303.75      331.70      9.18 o
  -5   4  14      452.75      438.35      6.28 o
  -4   4  14      225.64      232.51      4.80 o
  -3   4  14      331.47      324.54      6.05 o
  -2   4  14     1607.38     1505.94     15.89 o
  -1   4  14      117.68      103.41      4.22 o
   0   4  14       35.36       50.31      3.01 o
   1   4  14      670.13      665.43      8.87 o
   2   4  14      924.45      894.04     10.19 o
   3   4  14      505.41      487.78      7.37 o
   4   4  14      361.66      374.23      8.22 o
  -6   5  14      112.85      128.93      5.32 o
  -5   5  14       80.99       85.53      4.22 o
  -4   5  14      157.24      150.06      4.51 o
  -3   5  14      299.89      291.11      5.91 o
  -2   5  14       41.45       41.87      4.00 o
  -1   5  14       26.97       23.41      2.59 o
   0   5  14       45.63       50.86      3.50 o
   1   5  14       13.40       17.09      2.30 o
   2   5  14        2.42        2.92      2.09 o
   3   5  14       85.62       83.83      3.53 o
   4   5  14      158.98      169.07      5.99 o
  -6   6  14      630.69      682.30     11.56 o
  -5   6  14      414.62      414.55      8.54 o
  -4   6  14      598.03      586.71      8.78 o
  -3   6  14      614.94      579.95      8.53 o
  -2   6  14      912.79      875.37     10.93 o
  -1   6  14     1371.84     1281.93     15.80 o
   0   6  14      723.60      732.55      9.50 o
   1   6  14      518.25      496.24      9.11 o
   2   6  14      698.69      681.17      8.60 o
   3   6  14      677.11      691.44      9.05 o
   4   6  14      384.93      416.67     14.33 o
  -6   7  14       76.79       96.48      4.94 o
  -5   7  14       60.54       64.61      4.08 o
  -4   7  14      490.19      486.49      8.00 o
  -3   7  14        0.00        1.42      2.04 o
  -2   7  14      186.68      199.43      5.05 o
  -1   7  14      199.43      164.81      4.51 o
   0   7  14       26.73       20.88      2.69 o
   1   7  14       10.08       12.34      2.64 o
   2   7  14        2.36        1.00      2.26 o
   3   7  14      426.46      454.06      8.05 o
   4   7  14      146.93      139.68      7.64 o
  -6   8  14      357.49      404.55      9.00 o
  -5   8  14      223.32      245.61      6.98 o
  -4   8  14      473.82      479.27      7.94 o
  -3   8  14     2751.73     2615.19     27.47 o
  -2   8  14     1387.31     1318.48     14.81 o
  -1   8  14     1235.08     1158.36     13.36 o
   0   8  14     1419.31     1362.39     14.87 o
   1   8  14      289.11      294.14      6.07 o
   2   8  14      890.17      899.95     11.60 o
   3   8  14     1228.91     1283.95     17.15 o
   4   8  14      300.15      297.50      8.97 o
  -6   9  14      180.49      208.24      7.91 o
  -5   9  14       33.41       30.59      3.56 o
  -4   9  14       19.05       14.63      2.48 o
  -3   9  14        4.93        9.52      2.40 o
  -2   9  14      126.55      131.70      4.37 o
  -1   9  14       17.79       13.05      2.25 o
   0   9  14        7.19        6.36      2.19 o
   1   9  14       27.69       24.50      3.10 o
   2   9  14      121.28      129.83      4.64 o
   3   9  14      326.55      329.12      8.09 o
   4   9  14       18.57       26.50      4.40 o
  -6  10  14      391.55      416.56     16.54 o
  -5  10  14      448.81      450.52      9.46 o
  -4  10  14      322.11      332.28      7.52 o
  -3  10  14     1537.26     1485.64     16.44 o
  -2  10  14     1142.60     1112.08     13.33 o
  -1  10  14      526.21      473.47      6.89 o
   0  10  14     1243.96     1250.77     14.30 o
   1  10  14      331.24      337.29      6.59 o
   2  10  14      547.84      525.67      7.74 o
   3  10  14      742.10      766.73     12.60 o
   4  10  14       64.08       75.36      5.66 o
  -5  11  14       20.08       13.67      3.40 o
  -4  11  14      112.46      114.69      4.99 o
  -3  11  14     1095.52     1021.56     13.79 o
  -2  11  14      193.63      173.30      5.04 o
  -1  11  14      333.57      294.43      5.49 o
   0  11  14       17.67       23.96      2.77 o
   1  11  14        2.01        1.17      2.32 o
   2  11  14      520.06      527.55      7.84 o
   3  11  14      355.34      362.12      8.60 o
   4  11  14      254.82      267.96      9.76 o
  -5  12  14      243.90      248.25      7.83 o
  -4  12  14     1375.63     1358.56     22.97 o
  -3  12  14      859.81      820.97     11.20 o
  -2  12  14       86.21       81.86      3.81 o
  -1  12  14      211.63      231.72      5.07 o
   0  12  14      653.94      615.38      9.22 o
   1  12  14      736.45      744.88     10.68 o
   2  12  14      314.22      314.31      6.17 o
   3  12  14      294.54      306.68      9.32 o
  -5  13  14        2.78        4.24      3.71 o
  -4  13  14        7.43       13.07      3.46 o
  -3  13  14        5.02        4.15      2.48 o
  -2  13  14       29.93       29.01      2.86 o
  -1  13  14       19.56       13.78      2.92 o
   0  13  14        2.60        4.10      2.50 o
   1  13  14       16.58       16.62      2.91 o
   2  13  14       28.13       31.23      2.94 o
   3  13  14        1.71        5.45      3.95 o
  -5  14  14      143.65      125.49     14.05 o
  -4  14  14      613.28      635.71     14.68 o
  -3  14  14      462.20      446.82      8.92 o
  -2  14  14      361.25      350.05      7.12 o
  -1  14  14      245.37      256.32      5.59 o
   0  14  14      618.26      639.12      9.76 o
   1  14  14      602.24      643.68     10.11 o
   2  14  14      398.40      378.67      6.93 o
   3  14  14      108.44      123.62      8.12 o
  -4  15  14       99.24      115.63      5.66 o
  -3  15  14       61.64       64.91      4.16 o
  -2  15  14        1.65        0.67      2.47 o
  -1  15  14      294.67      290.69      5.94 o
   0  15  14       23.05       24.55      3.14 o
   1  15  14       49.48       70.30      4.23 o
   2  15  14      118.87      139.47      4.67 o
  -4  16  14      769.61      843.48     34.16 o
  -3  16  14      300.46      298.82      6.92 o
  -2  16  14      245.97      234.24      6.11 o
  -1  16  14      637.54      639.97      9.00 o
   0  16  14      173.89      194.16      5.76 o
   1  16  14      788.30      815.14     11.64 o
   2  16  14      216.48      233.69      8.22 o
  -3  17  14        6.07        6.44      3.25 o
  -2  17  14       51.15       53.37      3.74 o
  -1  17  14        1.01       -0.76      2.47 o
   0  17  14       39.72       39.35      3.76 o
   1  17  14      168.16      188.27      7.93 o
  -2  18  14      532.88      527.55     10.65 o
  -1  18  14       88.30      105.65      4.76 o
   0  18  14       32.20       33.27      3.62 o
   1  18  14      197.32      229.21      9.72 o
  -1  19  14       64.66       75.12      4.80 o
  -6   1  15      929.35     1023.05     13.16 o
  -5   1  15      141.99      144.45      4.27 o
  -4   1  15        8.38        8.29      2.00 o
  -3   1  15      739.34      708.95     13.33 o
  -2   1  15     1989.99     1895.18     20.93 o
  -1   1  15     2259.43     2061.48     37.46 o
   0   1  15      984.27      952.44     12.68 o
   1   1  15      321.77      329.74      5.60 o
   2   1  15      902.19      875.33     10.24 o
   3   1  15      171.09      174.52      4.81 o
   4   1  15      310.75      333.12      8.39 o
  -6   2  15      186.27      211.16      7.71 o
  -5   2  15      167.73      169.01      4.23 o
  -4   2  15        0.87        3.06      1.81 o
  -3   2  15       26.56       26.36      2.37 o
  -2   2  15      313.05      316.91      6.65 o
  -1   2  15       70.58       62.55      3.34 o
   0   2  15      906.26      843.66     19.94 o
   1   2  15      188.03      182.94      4.74 o
   2   2  15      122.86      118.99      4.31 o
   3   2  15        4.58        0.97      2.31 o
   4   2  15        2.20       -1.58      3.93 o
  -6   3  15      484.73      568.31     12.27 o
  -5   3  15      332.32      334.34      5.60 o
  -4   3  15      754.32      733.32      9.09 o
  -3   3  15     1334.91     1308.83     13.19 o
  -2   3  15      172.53      170.08      5.53 o
  -1   3  15      816.22      741.08     15.88 o
   0   3  15      522.93      503.27      8.44 o
   1   3  15      379.25      391.50      8.92 o
   2   3  15     1141.09     1114.62     12.12 o
   3   3  15      616.44      636.85      8.76 o
   4   3  15      678.42      725.35     14.38 o
  -6   4  15      327.86      348.96     26.82 o
  -5   4  15        4.97        3.74      2.38 o
  -4   4  15       39.84       43.61      2.96 o
  -3   4  15      175.21      174.75      4.84 o
  -2   4  15       39.42       36.18      2.68 o
  -1   4  15       16.96       16.66      2.47 o
   0   4  15      209.59      189.83      5.33 o
   1   4  15       61.12       63.93      3.21 o
   2   4  15        6.31        5.17      2.21 o
   3   4  15        3.61        3.77      2.38 o
   4   4  15       59.48       74.43      4.64 o
  -6   5  15      368.56      394.51     10.35 o
  -5   5  15     1016.62     1005.82     14.40 o
  -4   5  15      263.38      258.90      5.81 o
  -3   5  15      634.91      605.38      8.93 o
  -2   5  15      523.36      502.73      8.05 o
  -1   5  15        3.54        5.05      2.30 o
   0   5  15      692.39      679.74     17.14 o
   1   5  15      969.86      942.78     11.54 o
   2   5  15      743.20      761.18      9.43 o
   3   5  15      361.22      363.73      6.60 o
   4   5  15       57.56       67.69      5.07 o
  -6   6  15       60.15       63.14      5.16 o
  -5   6  15        5.31       10.75      3.46 o
  -4   6  15       39.56       45.55      3.08 o
  -3   6  15      365.71      350.97      6.64 o
  -2   6  15       31.06       30.94      2.93 o
  -1   6  15      270.73      273.17      6.50 o
   0   6  15       11.61       12.01      2.31 o
   1   6  15        1.38       -0.70      2.51 o
   2   6  15        7.03        1.44      2.44 o
   3   6  15       59.65       65.52      3.91 o
   4   6  15       36.12       53.99      4.31 o
  -6   7  15       58.03       72.60      5.45 o
  -5   7  15       93.28       92.94      4.92 o
  -4   7  15      259.72      249.95      5.90 o
  -3   7  15      195.38      175.43      5.51 o
  -2   7  15      179.85      173.21      6.21 o
  -1   7  15      919.95      873.52     12.57 o
   0   7  15      484.67      437.25      7.33 o
   1   7  15      270.00      288.35      6.97 o
   2   7  15      581.99      602.57      9.32 o
   3   7  15      336.45      375.07     10.75 o
   4   7  15      388.17      446.09     15.52 o
  -5   8  15       30.18       29.81      3.56 o
  -4   8  15       82.86       81.95      3.83 o
  -3   8  15      668.22      618.42     15.87 o
  -2   8  15       22.86       28.14      2.81 o
  -1   8  15       15.06       20.56      2.87 o
   0   8  15      116.89      103.12      3.91 o
   1   8  15        0.26       -1.33      2.25 o
   2   8  15      131.70      127.21      4.72 o
   3   8  15       11.75       13.69      3.78 o
  -5   9  15        3.91        4.19      3.03 o
  -4   9  15      349.31      364.90      7.17 o
  -3   9  15       71.54       73.91      3.68 o
  -2   9  15      663.25      615.05      9.24 o
  -1   9  15      956.31      912.41     11.70 o
   0   9  15      468.12      463.33      7.82 o
   1   9  15      546.49      542.45      8.65 o
   2   9  15      108.19      135.63      4.92 o
   3   9  15      570.72      592.12     11.15 o
  -5  10  15        5.17        4.33      3.00 o
  -4  10  15      143.15      166.24      5.23 o
  -3  10  15      182.95      179.93      5.32 o
  -2  10  15       30.99       30.61      2.93 o
  -1  10  15        2.91        4.09      2.28 o
   0  10  15      194.86      178.14      5.13 o
   1  10  15       66.58       66.82      3.66 o
   2  10  15      206.30      218.27      5.93 o
   3  10  15        0.01       -2.96      3.57 o
  -5  11  15      202.16      211.25     18.11 o
  -4  11  15      232.89      246.21      6.20 o
  -3  11  15      275.62      304.72      6.71 o
  -2  11  15      779.29      762.41     10.78 o
  -1  11  15     1181.21     1181.99     12.80 o
   0  11  15      473.05      456.78      7.93 o
   1  11  15      191.84      227.11      5.84 o
   2  11  15      319.28      343.63      6.59 o
   3  11  15      437.76      442.71      9.68 o
  -5  12  15        0.88       -1.98      3.47 o
  -4  12  15      281.24      276.49      7.03 o
  -3  12  15      110.79      127.87      5.67 o
  -2  12  15      443.78      408.00      7.64 o
  -1  12  15       80.65       85.85      3.58 o
   0  12  15        2.96        1.47      2.45 o
   1  12  15       87.21       95.18      4.22 o
   2  12  15      193.43      218.47      5.56 o
   3  12  15      285.14      293.37     11.17 o
  -4  13  15      954.48     1001.57     15.40 o
  -3  13  15      722.85      753.50     16.63 o
  -2  13  15      602.46      600.08      9.55 o
  -1  13  15      317.64      351.13      6.50 o
   0  13  15      461.04      456.23      8.22 o
   1  13  15      508.20      514.99      8.84 o
   2  13  15      547.70      598.96     12.02 o
  -4  14  15        0.94        0.16      3.68 o
  -3  14  15        9.05       13.78      2.95 o
  -2  14  15      208.22      199.64      5.76 o
  -1  14  15       39.65       46.08      3.23 o
   0  14  15       19.23       20.52      3.07 o
   1  14  15      158.94      166.69      5.54 o
   2  14  15      201.39      234.52      6.27 o
  -3  15  15      651.52      697.80     11.96 o
  -2  15  15      730.92      693.14     10.64 o
  -1  15  15      357.02      372.31      6.88 o
   0  15  15      410.39      453.38      8.44 o
   1  15  15      314.76      324.29      8.24 o
  -3  16  15       27.37       22.49      3.20 o
  -2  16  15        0.04        2.33      3.39 o
  -1  16  15      115.49      131.65      4.81 o
   0  16  15       71.63       69.48      4.31 o
   1  16  15      137.44      160.47      7.10 o
  -2  17  15      600.39      597.23     10.15 o
  -1  17  15      228.92      223.62      5.75 o
   0  17  15       31.95       31.74      4.88 o
  -6   0  16      240.99      244.22     10.38 o
  -5   0  16      536.75      577.79     11.73 o
  -4   0  16      241.77      245.16      7.53 o
  -3   0  16      420.42      414.46     18.36 o
  -2   0  16      820.83      828.33     26.66 o
  -1   0  16      519.66      497.97     15.48 o
   0   0  16      975.73      892.18     46.13 o
   1   0  16      402.28      400.17      9.09 o
   2   0  16      475.59      507.85     10.78 o
   3   0  16      166.85      166.98      7.09 o
  -6   1  16       31.04       38.41      4.26 o
  -5   1  16       94.67      107.00      3.92 o
  -4   1  16       14.60       18.59      2.57 o
  -3   1  16       99.83       97.93      4.22 o
  -2   1  16       34.34       34.88      3.23 o
  -1   1  16       63.37       68.97      3.58 o
   0   1  16       35.74       38.51      3.06 o
   1   1  16       47.48       37.38      2.69 o
   2   1  16        2.38        3.82      3.09 o
   3   1  16        1.74       -3.61      4.07 o
  -6   2  16        2.16        0.32      7.66 o
  -5   2  16      287.01      285.19      5.87 o
  -4   2  16       85.51       90.53      3.85 o
  -3   2  16      648.98      616.72      9.00 o
  -2   2  16     1238.72     1198.98     15.25 o
  -1   2  16       12.93       10.92      2.46 o
   0   2  16      726.11      701.58     10.63 o
   1   2  16      961.76      957.73     10.85 o
   2   2  16      380.87      374.28      6.58 o
   3   2  16      628.62      664.05      9.28 o
  -5   3  16       30.25       37.69      3.13 o
  -4   3  16      261.22      262.46      6.05 o
  -3   3  16       99.60       96.53      3.70 o
  -2   3  16       14.46       14.70      2.86 o
  -1   3  16        1.79       -1.36      2.08 o
   0   3  16       45.22       42.11      3.59 o
   1   3  16        5.26        3.01      2.35 o
   2   3  16        3.13        3.79      2.35 o
   3   3  16        2.78        1.06      2.48 o
  -5   4  16      644.65      662.32     10.04 o
  -4   4  16      285.93      264.93      6.02 o
  -3   4  16      249.37      254.85      5.88 o
  -2   4  16       96.48       88.75      4.11 o
  -1   4  16      844.29      820.03     11.74 o
   0   4  16      811.23      806.51     11.36 o
   1   4  16      236.67      227.28      5.48 o
   2   4  16      559.13      594.27      8.41 o
   3   4  16      863.56      895.20     19.44 o
  -5   5  16      338.55      352.82      8.21 o
  -4   5  16       75.88       87.93      3.93 o
  -3   5  16      309.65      318.15      6.51 o
  -2   5  16        0.06        1.25      2.43 o
  -1   5  16       89.39       82.83      4.06 o
   0   5  16       23.01       29.75      3.61 o
   1   5  16        5.14        4.53      2.66 o
   2   5  16        0.03       -2.50      2.50 o
   3   5  16        0.19        1.50      2.51 o
  -5   6  16      337.12      365.43     11.06 o
  -4   6  16       65.26       67.92      3.67 o
  -3   6  16      488.11      484.87      8.13 o
  -2   6  16      325.83      306.07      6.75 o
  -1   6  16      347.35      349.21     10.48 o
   0   6  16      711.49      700.09     10.96 o
   1   6  16      508.66      509.51      9.37 o
   2   6  16      962.18      986.37     12.80 o
   3   6  16      400.22      416.81      8.20 o
  -5   7  16        0.20        1.39      2.86 o
  -4   7  16       12.80       11.24      2.58 o
  -3   7  16      560.18      580.79      9.16 o
  -2   7  16       11.53       11.91      2.42 o
  -1   7  16      113.92      107.70      5.58 o
   0   7  16       21.61       24.04      2.76 o
   1   7  16       44.01       48.14      5.00 o
   2   7  16       31.85       33.24      3.83 o
   3   7  16       12.73       11.57      3.77 o
  -5   8  16       22.04       24.21      4.23 o
  -4   8  16      121.55      126.44      4.68 o
  -3   8  16      649.41      662.00      9.92 o
  -2   8  16      427.46      416.72      7.64 o
  -1   8  16      547.62      511.85      9.45 o
   0   8  16      367.05      362.66      7.05 o
   1   8  16       68.49       59.49      4.08 o
   2   8  16      664.65      738.98     11.02 o
   3   8  16     1211.03     1292.50     20.63 o
  -5   9  16       58.14       56.74      6.04 o
  -4   9  16       38.63       42.12      3.35 o
  -3   9  16       49.66       58.69      3.54 o
  -2   9  16        0.59        2.60      2.26 o
  -1   9  16        9.97        9.39      2.82 o
   0   9  16       21.68       23.06      2.86 o
   1   9  16      254.97      286.59      6.55 o
   2   9  16       34.64       37.03      3.44 o
   3   9  16      161.95      154.25      7.35 o
  -4  10  16      105.43      103.43      4.49 o
  -3  10  16      185.07      216.04      5.93 o
  -2  10  16      216.92      214.49      5.73 o
  -1  10  16      637.30      636.33     10.97 o
   0  10  16      242.87      244.25      6.08 o
   1  10  16       31.44       27.00      3.14 o
   2  10  16      208.38      224.07      6.21 o
  -4  11  16      212.93      223.69      6.86 o
  -3  11  16       35.20       47.48      3.71 o
  -2  11  16       78.08       92.75      6.40 o
  -1  11  16      166.46      169.50      5.22 o
   0  11  16      131.03      128.76      4.85 o
   1  11  16       15.48       24.48      3.13 o
   2  11  16       53.06       61.27      4.40 o
  -4  12  16      114.31      105.70      5.16 o
  -3  12  16      118.16      125.15      4.79 o
  -2  12  16       81.64       89.78      4.28 o
  -1  12  16      270.89      255.70      5.71 o
   0  12  16      337.10      325.38      7.08 o
   1  12  16       74.92       71.43      4.10 o
   2  12  16       85.56       93.77      5.00 o
  -3  13  16       11.19       10.08      2.88 o
  -2  13  16      149.87      152.22      5.28 o
  -1  13  16      444.41      420.71      7.40 o
   0  13  16       84.67       76.74      5.25 o
   1  13  16       44.04       50.15      5.17 o
  -3  14  16      172.06      182.51      6.40 o
  -2  14  16       20.77       24.88      3.24 o
  -1  14  16     1239.84     1251.55     14.04 o
   0  14  16      224.16      232.81      6.36 o
   1  14  16      174.06      180.53      6.30 o
  -2  15  16       12.27        7.37      2.91 o
  -1  15  16      209.71      216.80      7.09 o
   0  15  16      162.72      176.90      5.86 o
  -5   1  17        7.20        5.24      2.47 o
  -4   1  17       10.16       11.90      2.61 o
  -3   1  17      153.32      163.53      8.06 o
  -2   1  17      767.79      758.07     11.51 o
  -1   1  17      392.32      391.49      7.85 o
   0   1  17      195.60      214.28      6.06 o
   1   1  17      508.67      513.61      7.64 o
   2   1  17      267.49      274.96      5.98 o
   3   1  17      223.56      222.53      6.13 o
  -5   2  17       63.42       69.95      4.37 o
  -4   2  17       26.55       24.59      3.37 o
  -3   2  17        0.02       -1.07      2.46 o
  -2   2  17       28.37       26.85      2.97 o
  -1   2  17       12.24       10.06      2.63 o
   0   2  17       98.32       97.79      4.27 o
   1   2  17       15.48       15.92      2.47 o
   2   2  17       63.18       74.65      3.65 o
   3   2  17       72.31       77.08      4.87 o
  -5   3  17      123.05      133.46      6.38 o
  -4   3  17       73.32       70.97      4.18 o
  -3   3  17      139.72      135.99      5.89 o
  -2   3  17      641.75      637.05     12.28 o
  -1   3  17       78.44       73.82      3.93 o
   0   3  17      201.84      205.40      5.26 o
   1   3  17      186.12      161.83      4.63 o
   2   3  17        3.72        6.22      3.55 o
   3   3  17      819.56      877.77     13.39 o
  -5   4  17       47.78       50.21      3.94 o
  -4   4  17      315.96      318.65      9.80 o
  -3   4  17       82.12       70.49      3.62 o
  -2   4  17       10.62       13.92      3.19 o
  -1   4  17        1.40       -0.67      2.72 o
   0   4  17      314.66      342.44      7.46 o
   1   4  17      103.03      102.81      5.40 o
   2   4  17       51.82       66.55      3.95 o
   3   4  17       38.64       44.53      3.90 o
  -5   5  17      877.02      910.04     16.22 o
  -4   5  17       11.96        8.17      2.64 o
  -3   5  17       17.46       22.12      2.81 o
  -2   5  17       98.92      103.26      4.63 o
  -1   5  17      155.35      160.70      6.44 o
   0   5  17       41.07       34.18      3.34 o
   1   5  17      106.44       96.35      4.69 o
   2   5  17      121.70      117.88      4.82 o
  -5   6  17       70.61       75.98     10.22 o
  -4   6  17        3.42        3.75      2.44 o
  -3   6  17       26.60       22.74      2.90 o
  -2   6  17       73.65       69.32      4.15 o
  -1   6  17        9.32       10.86      3.73 o
   0   6  17        8.06        8.06      2.79 o
   1   6  17       63.70       76.24      4.47 o
   2   6  17      121.27      131.39      5.16 o
  -4   7  17       56.50       50.57      3.51 o
  -3   7  17       87.06       72.08      3.80 o
  -2   7  17      213.24      211.56      7.83 o
  -1   7  17       11.46       16.04      2.95 o
   0   7  17      910.75      907.16     13.44 o
   1   7  17      723.89      684.11     11.64 o
   2   7  17       14.06       11.49      3.29 o
  -4   8  17       66.73       77.28      4.46 o
  -3   8  17        2.65       -0.10      2.33 o
  -2   8  17      119.30      121.16      4.67 o
  -1   8  17       85.76       90.38      7.14 o
   0   8  17       82.99       87.10      4.07 o
   1   8  17       54.71       57.61      4.39 o
   2   8  17       40.67       52.86      4.91 o
  -4   9  17       70.33       74.28      4.48 o
  -3   9  17        3.95        5.93      2.63 o
  -2   9  17      173.78      165.42      5.19 o
  -1   9  17     1356.65     1323.93     17.71 o
   0   9  17      300.34      271.97      6.53 o
   1   9  17       14.62       15.59      4.33 o
   2   9  17      507.58      550.82     12.22 o
  -4  10  17       23.55       29.67      3.78 o
  -3  10  17        0.53        1.75      2.49 o
  -2  10  17      163.37      162.14      5.22 o
  -1  10  17       12.05       12.98      3.21 o
   0  10  17       13.01       11.12      2.96 o
   1  10  17       83.12      101.26      7.39 o
  -3  11  17      227.52      220.24      6.89 o
  -2  11  17      104.62      116.35      5.19 o
  -1  11  17      256.30      269.66      7.48 o
   0  11  17      608.95      638.58     10.22 o
   1  11  17       87.84      102.94      4.95 o
  -3  12  17        3.11        1.47      3.02 o
  -2  12  17       95.41      108.39      4.70 o
  -1  12  17        2.03        0.22      2.71 o
   0  12  17        0.02        2.32      2.89 o
  -2  13  17      101.15      125.37      5.16 o
  -1  13  17      475.01      516.71      9.19 o
   0  13  17       73.01       71.27      4.27 o
  -4   0  18        3.05        8.46      6.54 o
  -3   0  18       88.83      114.84      7.50 o
  -2   0  18      499.69      487.61     12.94 o
  -1   0  18        4.57        9.10      3.84 o
   0   0  18       28.40       26.71      5.11 o
   1   0  18      955.15      994.83     16.57 o
   2   0  18       27.67       40.15      5.18 o
  -4   1  18       33.35       33.99      3.50 o
  -3   1  18      106.98      115.89      4.90 o
  -2   1  18        0.61        1.30      2.55 o
  -1   1  18       37.11       43.61      4.29 o
   0   1  18      139.08      162.78      5.63 o
   1   1  18        4.71        3.16      2.44 o
   2   1  18       77.12       92.40      4.69 o
  -4   2  18       54.91       53.76      4.58 o
  -3   2  18      100.24       82.50      5.09 o
  -2   2  18      183.44      172.02      6.70 o
  -1   2  18       84.50       82.17      4.22 o
   0   2  18      216.85      224.76      6.39 o
   1   2  18      127.40      122.33      5.09 o
   2   2  18       31.31       44.92      3.81 o
  -4   3  18        1.04        3.91      3.21 o
  -3   3  18       15.07       23.24      3.86 o
  -2   3  18       13.77       17.17      3.44 o
  -1   3  18      103.31      103.42      5.47 o
   0   3  18       78.08       81.92      4.34 o
   1   3  18       34.80       48.66      5.03 o
   2   3  18       63.56       78.73      4.43 o
  -4   4  18      198.38      197.62      7.36 o
  -3   4  18       10.44       22.30      3.74 o
  -2   4  18      242.46      240.41      7.74 o
  -1   4  18      424.38      422.88     10.13 o
   0   4  18      109.18      102.51      5.26 o
   1   4  18      215.16      237.06      6.27 o
   2   4  18       67.24       75.44      5.21 o
  -4   5  18        4.84        6.16      3.01 o
  -3   5  18        0.34       -1.96      2.54 o
  -2   5  18       62.93       73.39      5.02 o
  -1   5  18       42.71       51.48      4.42 o
   0   5  18      249.00      259.55      7.06 o
   1   5  18        0.55        2.02      3.27 o
  -4   6  18      364.80      381.48      8.73 o
  -3   6  18       45.62       39.65      3.38 o
  -2   6  18        3.90        5.37      2.88 o
  -1   6  18       97.75       88.85      5.33 o
   0   6  18      244.65      262.27      7.17 o
   1   6  18      364.28      388.60      8.87 o
  -3   7  18      136.76      144.78      9.91 o
  -2   7  18        4.04        5.31      2.85 o
  -1   7  18      102.91      105.13      5.59 o
   0   7  18      191.12      188.88      6.45 o
   1   7  18       35.45       42.56      4.42 o
  -3   8  18        9.67       21.40      3.45 o
  -2   8  18       86.81       89.07      4.62 o
  -1   8  18       99.18      111.19      5.14 o
   0   8  18        2.76       -2.40      2.92 o
   1   8  18      113.19      132.46      6.57 o
  -3   9  18       66.22       76.28      4.70 o
  -2   9  18        7.48        9.45      3.04 o
  -1   9  18        7.32        5.10      3.41 o
   0   9  18      147.88      153.11      6.14 o
  -2  10  18      145.98      149.64      6.31 o
  -1  10  18      209.42      240.38      7.22 o
   0  10  18      131.14      150.64      5.55 o
  -3   1  19      365.10      384.55      9.95 o
  -2   1  19       45.26       37.77      3.59 o
  -1   1  19       42.91       48.33      3.83 o
   0   1  19      402.53      427.35      7.87 o
  -3   2  19       90.80      101.43      5.71 o
  -2   2  19       14.99       18.02      3.68 o
  -1   2  19      156.35      146.86      9.86 o
   0   2  19        5.17       10.63      3.14 o
  -3   3  19      181.94      199.40      8.91 o
  -2   3  19      139.77      142.23      6.50 o
  -1   3  19      387.88      421.42     11.14 o
   0   3  19        9.02       13.32      3.22 o
  -3   4  19        6.59        9.44      3.49 o
  -2   4  19       14.49       15.30      3.66 o
  -1   4  19       15.74       21.13      3.84 o
   0   4  19      209.51      258.57      7.30 o
  -2   5  19       89.42       96.14      5.93 o
  -1   5  19        5.63        7.92      3.52 o
   0   5  19      272.37      291.54      7.74 o
  -2   6  19        4.53        3.35      3.25 o
  -1   6  19        3.77       11.28      4.77 o
  -1   7  19      419.15      415.00     16.44 o
 
